# Supplementary material for: Cross-talk between the gut microbiota and hypothyroidism: a bidirectional two-sample Mendelian randomization study
Source: Front Nutr. 2024 Mar 18;11:1286593. doi: 10.3389/fnut.2024.1286593 (PMC10982496; doi:10.3389/fnut.2024.1286593)
Supplement: Supplementary file 2 [file Table_1.XLSX]

## Sheet: Sheet1
Instrumental variables used in MR analysis of the association between gut microbiota and hypothyroidism.
Bacterial taxa (exposure)		SNP	Effect allele	Other allele	MAF	F-stastics	Exposure (Bacteria)		Outcome(HY)
							Beta	SE	Beta	SE
1	genus..Clostridiuminnocuumgroup.id.14397	rs10506058	A	G	0.3966	20.1844	0.0997048	0.0221926	-0.0027	0.0137
2	genus..Clostridiuminnocuumgroup.id.14397	rs1942371	G	A	0.1302	21.3428	-0.157938	0.034187	-0.0112	0.0209
3	genus..Clostridiuminnocuumgroup.id.14397	rs40656	C	T	0.1889	21.0403	0.142664	0.0311021	0.0175	0.017
4	genus..Clostridiuminnocuumgroup.id.14397	rs4869133	G	A	0.0885	19.4478	-0.180591	0.0409505	-0.0023	0.018
5	genus..Clostridiuminnocuumgroup.id.14397	rs61267978	T	C	0.1243	21.0103	0.14708	0.0320875	-0.0297	0.0208
6	genus..Clostridiuminnocuumgroup.id.14397	rs6577484	G	A	0.1481	19.7639	0.160425	0.0360857	-0.0477	0.0227
7	genus..Clostridiuminnocuumgroup.id.14397	rs6890185	T	C	0.3111	23.6692	0.113424	0.0233137	0.0259	0.0145
8	genus..Eubacteriumbrachygroup.id.11296	rs12151423	A	G	0.4791	19.8688	0.101329	0.0227324	-0.0145	0.0136
9	genus..Eubacteriumbrachygroup.id.11296	rs13139592	T	C	0.1223	19.9104	-0.145997	0.0327192	0	0.0201
10	genus..Eubacteriumbrachygroup.id.11296	rs1384962	A	G	0.2107	20.6131	0.120888	0.0266264	-0.001	0.0146
11	genus..Eubacteriumbrachygroup.id.11296	rs2913110	C	T	0.3777	21.0039	0.105143	0.022942	-0.0027	0.0142
12	genus..Eubacteriumbrachygroup.id.11296	rs4862235	G	A	0.444	21.5533	0.104806	0.0225751	0.0198	0.0137
13	genus..Eubacteriumbrachygroup.id.11296	rs55932844	A	G	0.0775	22.3575	-0.170705	0.0361023	-0.0086	0.0245
14	genus..Eubacteriumbrachygroup.id.11296	rs62348779	T	C	0.082	21.6656	-0.201481	0.043286	-0.0097	0.0257
15	genus..Eubacteriumbrachygroup.id.11296	rs6591893	G	A	0.3479	20.2807	0.108225	0.0240319	0.0026	0.0143
16	genus..Eubacteriumbrachygroup.id.11296	rs720439	A	G	0.2515	19.8449	-0.111927	0.0251252	0.0284	0.0159
17	genus..Eubacteriumbrachygroup.id.11296	rs73199919	T	C	0.0567	19.8482	-0.236717	0.0531335	0.0335	0.0315
18	genus..Eubacteriumcoprostanoligenesgroup.id.11375	rs1020520	T	G	0.2038	19.7471	-0.0590705	0.0132929	-0.0267	0.0189
19	genus..Eubacteriumcoprostanoligenesgroup.id.11375	rs10444197	A	G	0.3678	19.8768	-0.0505823	0.0113455	0.009	0.0143
20	genus..Eubacteriumcoprostanoligenesgroup.id.11375	rs11052069	T	C	0.4344	19.6356	0.0477832	0.0107833	-0.0268	0.0137
21	genus..Eubacteriumcoprostanoligenesgroup.id.11375	rs11720857	C	T	0.1769	19.0592	0.0630776	0.0144485	0.0091	0.0178
22	genus..Eubacteriumcoprostanoligenesgroup.id.11375	rs11808093	T	C	0.0974	20.6943	0.0790287	0.0173724	0.0346	0.0189
23	genus..Eubacteriumcoprostanoligenesgroup.id.11375	rs12906958	C	T	0.3022	21.1488	-0.0533159	0.0115935	-0.001	0.015
24	genus..Eubacteriumcoprostanoligenesgroup.id.11375	rs17159861	C	T	0.1332	32.6537	0.0962228	0.0168388	0.0078	0.0222
25	genus..Eubacteriumcoprostanoligenesgroup.id.11375	rs2644213	G	A	0.2366	19.7517	0.0538845	0.0121245	0.0204	0.0148
26	genus..Eubacteriumcoprostanoligenesgroup.id.11375	rs4076415	T	G	0.4006	21.8155	0.0515152	0.0110294	0.0141	0.0142
27	genus..Eubacteriumcoprostanoligenesgroup.id.11375	rs62024432	C	T	0.1252	20.0019	-0.0769698	0.0172101	0.0012	0.023
28	genus..Eubacteriumcoprostanoligenesgroup.id.11375	rs6762473	C	A	0.3569	21.5517	0.0521584	0.0112353	0.0007	0.0143
29	genus..Eubacteriumcoprostanoligenesgroup.id.11375	rs76898927	G	A	0.0477	21.3409	0.123055	0.0266375	0.0303	0.0303
30	genus..Eubacteriumcoprostanoligenesgroup.id.11375	rs79895140	T	C	0.2167	20.6233	-0.0641017	0.0141153	-0.0087	0.0217
31	genus..Eubacteriumcoprostanoligenesgroup.id.11375	rs9648214	T	C	0.1183	25.4383	-0.0828719	0.016431	0.0102	0.0242
32	genus..Eubacteriumeligensgroup.id.14372	rs182318	G	A	0.0775	17.7845	-0.0824941	0.0195615	0.0092	0.025
33	genus..Eubacteriumeligensgroup.id.14372	rs2200429	A	G	0.074	20.0541	-0.0888825	0.0198479	-0.0259	0.0229
34	genus..Eubacteriumeligensgroup.id.14372	rs265534	T	G	0.4553	22.0242	-0.0563756	0.0120127	0.0077	0.0136
35	genus..Eubacteriumeligensgroup.id.14372	rs4583233	A	C	0.334	27.3633	0.0670205	0.0128122	-0.0344	0.0151
36	genus..Eubacteriumeligensgroup.id.14372	rs56080211	C	T	0.0557	18.9531	0.123093	0.0282743	0.0104	0.0255
37	genus..Eubacteriumeligensgroup.id.14372	rs6923695	T	G	0.057	20.2428	0.103268	0.0229524	-0.0271	0.0274
38	genus..Eubacteriumfissicatenagroup.id.14373	rs10147907	T	G	0.0686	18.9222	0.172263	0.039601	0.0036	0.0259
39	genus..Eubacteriumfissicatenagroup.id.14373	rs11818408	G	A	0.4771	19.9283	0.10585	0.0237114	0.0083	0.0139
40	genus..Eubacteriumfissicatenagroup.id.14373	rs11876297	T	C	0.2157	21.779	0.131469	0.0281712	-0.0056	0.0154
41	genus..Eubacteriumfissicatenagroup.id.14373	rs151257695	A	G	0.0805	21.2167	0.20951	0.0454847	0.0087	0.0265
42	genus..Eubacteriumfissicatenagroup.id.14373	rs1768152	T	C	0.1372	19.4622	0.139489	0.0316186	0.0054	0.0223
43	genus..Eubacteriumfissicatenagroup.id.14373	rs2733072	G	A	0.4652	23.0641	0.109644	0.0228306	0.0095	0.0137
44	genus..Eubacteriumfissicatenagroup.id.14373	rs3771393	C	T	0.2843	24.0738	0.130842	0.0266671	-0.0022	0.0172
45	genus..Eubacteriumfissicatenagroup.id.14373	rs6934739	A	G	0.2952	19.4425	0.111463	0.0252788	-0.0173	0.0144
46	genus..Eubacteriumfissicatenagroup.id.14373	rs7104872	G	A	0.1779	22.5484	0.138612	0.0291906	-0.0033	0.022
47	genus..Eubacteriumhalliigroup.id.11338	rs10501370	C	T	0.0527	20.9579	-0.115589	0.0252489	0.0037	0.028
48	genus..Eubacteriumhalliigroup.id.11338	rs10798999	C	T	0.2157	22.5315	0.0601661	0.0126752	0.0127	0.0154
49	genus..Eubacteriumhalliigroup.id.11338	rs10808115	A	C	0.4781	21.0851	-0.0504747	0.0109922	-0.0045	0.0136
50	genus..Eubacteriumhalliigroup.id.11338	rs117748144	T	C	0.0427	19.4365	-0.126582	0.028712	-0.0639	0.0309
51	genus..Eubacteriumhalliigroup.id.11338	rs13116360	T	C	0.0626	26.896	0.154124	0.0297185	-0.0418	0.0275
52	genus..Eubacteriumhalliigroup.id.11338	rs17074066	T	C	0.0915	18.4952	-0.0813986	0.0189272	0.1102	0.049
53	genus..Eubacteriumhalliigroup.id.11338	rs17474256	G	A	0.1233	19.2973	0.0810805	0.0184573	0.0007	0.0231
54	genus..Eubacteriumhalliigroup.id.11338	rs281379	A	G	0.4602	19.8376	-0.0499523	0.0112153	0.0315	0.0139
55	genus..Eubacteriumhalliigroup.id.11338	rs28584818	A	G	0.0686	22.0412	0.126115	0.0268627	0.035	0.0251
56	genus..Eubacteriumhalliigroup.id.11338	rs60254196	A	G	0.4592	21.8442	-0.0522832	0.0111865	0.0159	0.0137
57	genus..Eubacteriumhalliigroup.id.11338	rs630939	C	T	0.3996	19.8062	-0.0508914	0.0114352	0.007	0.0138
58	genus..Eubacteriumhalliigroup.id.11338	rs6550770	T	C	0.0517	19.9452	-0.198087	0.0443545	-0.0335	0.0345
59	genus..Eubacteriumhalliigroup.id.11338	rs74018587	C	T	0.0368	22.7337	0.208943	0.043822	-0.0461	0.0345
60	genus..Eubacteriumhalliigroup.id.11338	rs78056098	G	T	0.3608	19.8955	-0.0507411	0.0113758	0.0107	0.0142
61	genus..Eubacteriumhalliigroup.id.11338	rs949971	T	G	0.3837	21.6462	-0.0540164	0.0116101	-0.0031	0.0145
62	genus..Eubacteriumnodatumgroup.id.11297	rs10263623	C	T	0.1044	19.4253	0.193496	0.0439023	-0.022	0.0354
63	genus..Eubacteriumnodatumgroup.id.11297	rs10458299	T	C	0.0805	20.0131	-0.187753	0.041969	-0.0338	0.0259
64	genus..Eubacteriumnodatumgroup.id.11297	rs11006576	A	G	0.4871	20.067	-0.110167	0.024593	-0.0054	0.0137
65	genus..Eubacteriumnodatumgroup.id.11297	rs113893692	C	T	0.0984	21.0379	-0.185107	0.0403573	0.0034	0.0207
66	genus..Eubacteriumnodatumgroup.id.11297	rs34297067	A	G	0.1392	29.9593	-0.186907	0.0341475	0.0012	0.0192
67	genus..Eubacteriumnodatumgroup.id.11297	rs61841040	G	T	0.166	22.1078	0.160621	0.0341609	0.0139	0.0171
68	genus..Eubacteriumnodatumgroup.id.11297	rs6818880	A	G	0.4553	20.0298	-0.110081	0.0245964	0.0124	0.0137
69	genus..Eubacteriumnodatumgroup.id.11297	rs77910827	C	T	0.1034	23.8066	0.201788	0.0413568	-0.0198	0.0221
70	genus..Eubacteriumnodatumgroup.id.11297	rs7827125	C	T	0.2823	20.3166	0.1223	0.0271331	-0.0011	0.0151
71	genus..Eubacteriumnodatumgroup.id.11297	rs7880204	T	C	0.2475	20.7656	-0.125454	0.0275303	-0.0165	0.0158
72	genus..Eubacteriumnodatumgroup.id.11297	rs9425984	T	C	0.2386	19.845	-0.130234	0.0292347	-0.0048	0.0165
73	genus..Eubacteriumoxidoreducensgroup.id.11339	rs12129908	C	A	0.4473	20.2852	0.0893272	0.0198333	-0.0078	0.0139
74	genus..Eubacteriumoxidoreducensgroup.id.11339	rs12423772	G	T	0.1501	22.8341	0.14098	0.0295029	-0.0017	0.0195
75	genus..Eubacteriumoxidoreducensgroup.id.11339	rs2973294	G	T	0.4205	22.331	0.0923559	0.0195439	0.0061	0.0138
76	genus..Eubacteriumoxidoreducensgroup.id.11339	rs34561138	G	A	0.0586	22.0865	0.216145	0.045992	-0.023	0.0357
77	genus..Eubacteriumoxidoreducensgroup.id.11339	rs440215	C	T	0.4622	22.8122	0.0932766	0.0195294	-0.0163	0.0137
78	genus..Eubacteriumrectalegroup.id.14374	rs10248854	C	A	0.3598	21.6407	-0.0527827	0.0113463	-0.0048	0.0139
79	genus..Eubacteriumrectalegroup.id.14374	rs10797540	A	G	0.4344	21.5512	0.0503179	0.0108389	-0.0047	0.0137
80	genus..Eubacteriumrectalegroup.id.14374	rs143694765	T	C	0.094	19.3489	0.0870025	0.019779	0.0479	0.0224
81	genus..Eubacteriumrectalegroup.id.14374	rs2884897	A	G	0.0527	20.034	-0.129364	0.0289021	0.0615	0.0368
82	genus..Eubacteriumrectalegroup.id.14374	rs314726	T	C	0.4573	23.3293	0.0528824	0.0109486	-0.0097	0.0137
83	genus..Eubacteriumrectalegroup.id.14374	rs35398954	A	G	0.1213	26.6526	-0.0901402	0.0174602	0.015	0.0186
84	genus..Eubacteriumrectalegroup.id.14374	rs59427698	A	G	0.2028	19.3789	-0.0576035	0.0130853	-0.0237	0.0174
85	genus..Eubacteriumrectalegroup.id.14374	rs62547233	A	G	0.3072	19.9082	0.0536319	0.0120201	-0.0306	0.0151
86	genus..Eubacteriumruminantiumgroup.id.11340	rs10131724	A	C	0.0636	23.2338	-0.199832	0.0414577	-0.0055	0.0229
87	genus..Eubacteriumruminantiumgroup.id.11340	rs10923018	G	A	0.472	20.3777	0.0726438	0.0160924	0.0124	0.0138
88	genus..Eubacteriumruminantiumgroup.id.11340	rs11637981	G	T	0.4841	20.733	-0.073258	0.0160888	-0.0025	0.0137
89	genus..Eubacteriumruminantiumgroup.id.11340	rs13025464	T	C	0.383	20.2523	-0.0737077	0.0163786	0.0183	0.0139
90	genus..Eubacteriumruminantiumgroup.id.11340	rs139749	C	T	0.3419	24.2195	-0.0845439	0.0171791	-0.0062	0.0144
91	genus..Eubacteriumruminantiumgroup.id.11340	rs16891896	G	A	0.059	20.0269	-0.174787	0.0390573	0.0121	0.0244
92	genus..Eubacteriumruminantiumgroup.id.11340	rs17519472	C	T	0.1541	21.2275	0.107804	0.0233984	0.0056	0.0197
93	genus..Eubacteriumruminantiumgroup.id.11340	rs209813	G	A	0.166	19.1655	-0.103488	0.0236391	0.0113	0.0193
94	genus..Eubacteriumruminantiumgroup.id.11340	rs2116427	A	G	0.257	24.9833	0.0911461	0.0182353	0.0011	0.0156
95	genus..Eubacteriumruminantiumgroup.id.11340	rs2229917	A	G	0.0666	22.4673	0.153538	0.0323922	-0.0312	0.0335
96	genus..Eubacteriumruminantiumgroup.id.11340	rs2418654	C	T	0.4781	20.3884	-0.0748879	0.0165852	-0.0039	0.0139
97	genus..Eubacteriumruminantiumgroup.id.11340	rs2817174	C	T	0.4294	20.1246	-0.0734306	0.0163687	0.0039	0.014
98	genus..Eubacteriumruminantiumgroup.id.11340	rs57340348	T	C	0.215	21.3106	-0.0979429	0.0212166	-0.0354	0.0171
99	genus..Eubacteriumruminantiumgroup.id.11340	rs606117	A	G	0.332	21.2961	0.0833243	0.018056	-0.0058	0.0154
100	genus..Eubacteriumruminantiumgroup.id.11340	rs6676699	G	T	0.2217	20.4388	-0.0888124	0.0196447	-0.0246	0.0148
101	genus..Eubacteriumruminantiumgroup.id.11340	rs7000472	A	G	0.3618	21.284	-0.0762282	0.016523	0.0108	0.0138
102	genus..Eubacteriumruminantiumgroup.id.11340	rs72836424	C	T	0.0954	21.6237	-0.139825	0.030069	0.0046	0.0218
103	genus..Eubacteriumruminantiumgroup.id.11340	rs73139629	A	C	0.1322	21.555	-0.115098	0.0247909	0.0118	0.0235
104	genus..Eubacteriumventriosumgroup.id.11341	rs11617697	A	G	0.0477	25.0798	-0.143349	0.0286241	-0.0037	0.0296
105	genus..Eubacteriumventriosumgroup.id.11341	rs12964517	G	A	0.316	22.6237	0.0587198	0.0123453	0.0014	0.0151
106	genus..Eubacteriumventriosumgroup.id.11341	rs13082419	C	T	0.17	19.6608	-0.0715522	0.016137	0.0143	0.0217
107	genus..Eubacteriumventriosumgroup.id.11341	rs16884680	G	T	0.1074	22.3088	-0.0906428	0.0191909	-0.0172	0.0223
108	genus..Eubacteriumventriosumgroup.id.11341	rs35179274	C	T	0.2435	20.7026	-0.0627263	0.013786	-0.0075	0.0178
109	genus..Eubacteriumventriosumgroup.id.11341	rs3809430	T	C	0.3479	21.426	-0.0548171	0.0118426	0.0162	0.0147
110	genus..Eubacteriumventriosumgroup.id.11341	rs57199565	T	C	0.2105	23.8961	0.0783394	0.0160257	-0.0094	0.018
111	genus..Eubacteriumventriosumgroup.id.11341	rs66746423	C	T	0.1561	20.7494	0.0751501	0.0164978	0.0082	0.0189
112	genus..Eubacteriumventriosumgroup.id.11341	rs6704822	A	G	0.1163	19.6609	0.0739179	0.0166705	-0.0081	0.02
113	genus..Eubacteriumventriosumgroup.id.11341	rs72783037	C	A	0.1869	21.0124	0.0658926	0.0143747	-0.0349	0.0167
114	genus..Eubacteriumventriosumgroup.id.11341	rs73615400	T	C	0.0905	24.443	-0.0956303	0.0193428	-0.0022	0.0229
115	genus..Eubacteriumventriosumgroup.id.11341	rs78250280	G	A	0.1491	20.7979	0.0749762	0.0164404	0.0166	0.0196
116	genus..Eubacteriumventriosumgroup.id.11341	rs78869071	C	T	0.0805	18.9577	0.0980023	0.0225083	0.0194	0.0248
117	genus..Eubacteriumventriosumgroup.id.11341	rs876734	C	T	0.2893	21.7927	-0.0618696	0.0132532	-0.0119	0.0152
118	genus..Eubacteriumventriosumgroup.id.11341	rs9316536	T	G	0.1362	19.9107	-0.0817111	0.0183121	-0.0192	0.0196
119	genus..Eubacteriumxylanophilumgroup.id.14375	rs10140184	A	C	0.4125	20.959	0.0576795	0.012599	0.009	0.0139
120	genus..Eubacteriumxylanophilumgroup.id.14375	rs10917203	A	C	0.335	21.8983	0.0612633	0.0130917	-0.0004	0.0139
121	genus..Eubacteriumxylanophilumgroup.id.14375	rs112176119	C	T	0.0646	21.3119	-0.113455	0.0245762	0.0214	0.0237
122	genus..Eubacteriumxylanophilumgroup.id.14375	rs13239072	G	A	0.2753	23.1971	0.0687427	0.0142728	-0.0028	0.0152
123	genus..Eubacteriumxylanophilumgroup.id.14375	rs17830032	G	A	0.0537	26.7494	-0.160597	0.0310515	0.0032	0.0253
124	genus..Eubacteriumxylanophilumgroup.id.14375	rs1999224	G	T	0.0885	21.749	-0.0949051	0.0203503	-0.0188	0.0229
125	genus..Eubacteriumxylanophilumgroup.id.14375	rs2012708	A	G	0.3638	20.4013	0.0573202	0.0126905	0.0303	0.0144
126	genus..Eubacteriumxylanophilumgroup.id.14375	rs2213117	T	G	0.161	21.5679	0.0877797	0.0189012	0.0199	0.0187
127	genus..Eubacteriumxylanophilumgroup.id.14375	rs75586835	A	G	0.0666	18.8878	-0.114498	0.0263455	0.0594	0.0266
128	genus..Ruminococcusgauvreauiigroup.id.11342	rs10931481	G	A	0.311	21.8615	0.0610096	0.0130484	0.0866	0.0149
129	genus..Ruminococcusgauvreauiigroup.id.11342	rs11750752	C	T	0.1889	20.6064	0.0712689	0.0157	0.0089	0.0152
130	genus..Ruminococcusgauvreauiigroup.id.11342	rs12079579	A	G	0.0726	20.0339	0.0955324	0.0213436	-0.0128	0.0243
131	genus..Ruminococcusgauvreauiigroup.id.11342	rs12539819	C	T	0.0954	21.1367	0.110654	0.0240684	-0.0082	0.0276
132	genus..Ruminococcusgauvreauiigroup.id.11342	rs1391597	C	T	0.3807	22.345	0.0590284	0.0124874	0.0311	0.0139
133	genus..Ruminococcusgauvreauiigroup.id.11342	rs2047242	A	G	0.2972	25.552	-0.067603	0.0133738	0.0162	0.0162
134	genus..Ruminococcusgauvreauiigroup.id.11342	rs2166943	A	C	0.4384	21.0773	0.0566974	0.0123497	0.0024	0.0137
135	genus..Ruminococcusgauvreauiigroup.id.11342	rs289410	G	A	0.2684	22.1678	-0.0654926	0.0139101	0.0201	0.0151
136	genus..Ruminococcusgauvreauiigroup.id.11342	rs431418	A	G	0.1193	20.3213	-0.094737	0.0210157	-0.0097	0.0232
137	genus..Ruminococcusgauvreauiigroup.id.11342	rs71386687	T	G	0.0596	25.7333	0.121037	0.02386	-0.0168	0.0216
138	genus..Ruminococcusgauvreauiigroup.id.11342	rs73802842	C	A	0.1431	18.8593	0.0736808	0.0169665	0.0021	0.016
139	genus..Ruminococcusgauvreauiigroup.id.11342	rs9870933	A	G	0.4085	24.3135	0.0621643	0.0126072	0.0216	0.0139
140	genus..Ruminococcusgnavusgroup.id.14376	rs11597105	A	G	0.1123	20.9303	0.114673	0.0250653	-0.0108	0.0171
141	genus..Ruminococcusgnavusgroup.id.14376	rs11864644	T	C	0.071	19.2971	-0.139804	0.0318253	0.0187	0.0214
142	genus..Ruminococcusgnavusgroup.id.14376	rs12136548	C	T	0.2913	21.0738	0.0901946	0.0196476	0.0032	0.015
143	genus..Ruminococcusgnavusgroup.id.14376	rs12989336	G	A	0.3052	20.305	-0.0846861	0.0187936	-0.0106	0.0152
144	genus..Ruminococcusgnavusgroup.id.14376	rs13163520	G	A	0.1809	29.6611	-0.127377	0.0233883	-0.0079	0.0175
145	genus..Ruminococcusgnavusgroup.id.14376	rs2909242	C	A	0.3857	24.5883	-0.0909965	0.018351	-0.0087	0.0145
146	genus..Ruminococcusgnavusgroup.id.14376	rs3124783	A	G	0.1203	21.6818	-0.11599	0.0249099	-0.0174	0.0202
147	genus..Ruminococcusgnavusgroup.id.14376	rs4388134	C	T	0.2455	19.7686	-0.0904997	0.0203544	-0.0039	0.0151
148	genus..Ruminococcusgnavusgroup.id.14376	rs62167033	T	C	0.0706	21.8606	0.185289	0.0396295	0.0527	0.0345
149	genus..Ruminococcusgnavusgroup.id.14376	rs78399089	T	C	0.0825	19.558	0.144445	0.0326618	-0.0123	0.0213
150	genus..Ruminococcusgnavusgroup.id.14376	rs934940	A	C	0.1849	20.9339	-0.105045	0.0229588	0.0067	0.02
151	genus..Ruminococcustorquesgroup.id.14377	rs10967781	C	A	0.318	20.0949	0.0507994	0.0113322	0.0327	0.015
152	genus..Ruminococcustorquesgroup.id.14377	rs12434631	A	G	0.1402	23.7111	0.074697	0.0153401	0.0218	0.0222
153	genus..Ruminococcustorquesgroup.id.14377	rs1475330	T	C	0.3012	19.6147	0.0523492	0.01182	-0.0215	0.0161
154	genus..Ruminococcustorquesgroup.id.14377	rs158487	A	G	0.2992	20.893	0.0531781	0.0116341	-0.0134	0.0151
155	genus..Ruminococcustorquesgroup.id.14377	rs35866622	T	C	0.4404	31.2848	-0.0612024	0.0109421	0.0091	0.0144
156	genus..Ruminococcustorquesgroup.id.14377	rs4073731	T	C	0.1759	21.0135	0.0651948	0.0142221	-0.0078	0.0184
157	genus..Ruminococcustorquesgroup.id.14377	rs77034621	T	G	0.0527	20.3594	-0.151553	0.0335878	0.0716	0.0531
158	genus.Actinomyces.id.423	rs2715439	C	T	0.4543	20.5232	0.0746684	0.0164822	0	0.0136
159	genus.Actinomyces.id.423	rs34583783	G	T	0.1024	22.2371	0.126596	0.0268461	0.0078	0.0286
160	genus.Actinomyces.id.423	rs35011108	A	G	0.0636	20.641	0.232634	0.0512044	-0.019	0.0272
161	genus.Actinomyces.id.423	rs4073240	G	A	0.3827	20.0638	0.0749687	0.0167368	-0.0233	0.014
162	genus.Actinomyces.id.423	rs4146653	G	A	0.1968	21.1594	0.0985224	0.0214182	-0.0079	0.0196
163	genus.Actinomyces.id.423	rs71315246	A	G	0.1431	19.5655	-0.0969809	0.021925	-0.0045	0.0198
164	genus.Actinomyces.id.423	rs7915461	T	C	0.058	21.8544	0.18776	0.0401636	-0.0074	0.027
165	genus.Adlercreutzia.id.812	rs11604400	C	T	0.1153	19.0604	-0.102524	0.0234834	-0.0039	0.0223
166	genus.Adlercreutzia.id.812	rs13231526	C	A	0.064	21.1234	0.143237	0.0311654	-0.0049	0.0249
167	genus.Adlercreutzia.id.812	rs34181676	G	T	0.0815	22.8666	-0.134998	0.028231	0.0212	0.0337
168	genus.Adlercreutzia.id.812	rs55719207	G	A	0.4175	19.5769	-0.0699243	0.0158036	0.007	0.014
169	genus.Adlercreutzia.id.812	rs6664405	T	C	0.1441	20.4513	-0.0953084	0.0210752	0.0251	0.0195
170	genus.Adlercreutzia.id.812	rs7680684	C	T	0.325	24.3708	-0.083381	0.0168901	-0.0025	0.0143
171	genus.Adlercreutzia.id.812	rs9490822	C	T	0.4473	22.2292	-0.0734512	0.0155789	0.0062	0.0137
172	genus.Adlercreutzia.id.812	rs9915817	T	C	0.329	19.8104	0.0749219	0.016833	0.0071	0.015
173	genus.Akkermansia.id.4037	rs111862613	T	C	0.166	21.4489	0.0911199	0.0196748	-0.0308	0.0183
174	genus.Akkermansia.id.4037	rs117107102	A	G	0.0447	22.4268	0.204406	0.0431629	-0.0418	0.032
175	genus.Akkermansia.id.4037	rs11729256	T	C	0.2386	24.9702	0.0750473	0.0150184	-0.0342	0.0182
176	genus.Akkermansia.id.4037	rs12908520	G	A	0.4563	22.2509	0.061772	0.0130954	-0.0247	0.0138
177	genus.Akkermansia.id.4037	rs2602429	C	T	0.2217	22.7695	0.0745352	0.0156201	-0.0313	0.0155
178	genus.Akkermansia.id.4037	rs4242783	G	A	0.287	21.5373	0.0685454	0.0147701	0.0048	0.0152
179	genus.Akkermansia.id.4037	rs4936098	A	G	0.34	22.8105	0.0649225	0.0135934	0.0034	0.0142
180	genus.Akkermansia.id.4037	rs61779207	G	A	0.1779	20.5503	-0.0760539	0.0167769	-0.0017	0.0164
181	genus.Akkermansia.id.4037	rs74542928	T	C	0.0785	22.6898	0.112623	0.0236434	-0.0256	0.032
182	genus.Akkermansia.id.4037	rs9349825	A	G	0.2793	22.8557	-0.0703407	0.0147133	-0.0056	0.0175
183	genus.Akkermansia.id.4037	rs941682	G	A	0.3111	19.3808	-0.0632957	0.0143777	0.0022	0.0153
184	genus.Alistipes.id.968	rs1107244	G	A	0.0785	19.6363	0.0758558	0.0171182	-0.0166	0.0254
185	genus.Alistipes.id.968	rs11769002	G	A	0.4006	23.3683	-0.0528793	0.0109389	0.016	0.0138
186	genus.Alistipes.id.968	rs11958296	A	G	0.0706	20.2087	-0.0981222	0.0218272	0.0168	0.0331
187	genus.Alistipes.id.968	rs12990744	C	T	0.1233	20.1556	-0.0776618	0.0172986	-0.031	0.0228
188	genus.Alistipes.id.968	rs1689282	A	C	0.34	20.8325	-0.0520061	0.0113942	0.0091	0.0145
189	genus.Alistipes.id.968	rs2290844	C	T	0.1133	18.0418	0.0813969	0.0191632	-0.0093	0.0215
190	genus.Alistipes.id.968	rs2875322	T	C	0.2068	19.5373	-0.0580945	0.0131432	0.0042	0.0181
191	genus.Alistipes.id.968	rs34417064	A	G	0.4881	20.3437	-0.048202	0.0106868	-0.0133	0.0137
192	genus.Alistipes.id.968	rs4810359	A	G	0.1471	19.9267	-0.0652428	0.0146155	-0.0329	0.0208
193	genus.Alistipes.id.968	rs7129639	C	A	0.4016	22.9484	-0.0524955	0.0109584	-0.0123	0.0145
194	genus.Alistipes.id.968	rs8130320	A	G	0.4821	20.9064	-0.049002	0.010717	0.0191	0.0137
195	genus.Allisonella.id.2174	rs1901739	T	G	0.495	21.6814	0.115769	0.0248626	0.0056	0.0136
196	genus.Allisonella.id.2174	rs35110698	T	C	0.1491	20.7974	-0.146322	0.0320852	0.0187	0.0194
197	genus.Allisonella.id.2174	rs35778461	C	T	0.1918	24.3601	0.146679	0.0297186	-0.0025	0.0162
198	genus.Allisonella.id.2174	rs594561	C	T	0.4414	19.8849	0.112231	0.0251681	-0.0227	0.0136
199	genus.Allisonella.id.2174	rs602075	A	G	0.2306	32.3742	0.168974	0.0296976	-0.0052	0.0154
200	genus.Allisonella.id.2174	rs6742198	G	A	0.1958	22.2102	0.149152	0.0316484	-0.0145	0.016
201	genus.Allisonella.id.2174	rs76904847	G	A	0.1899	19.6731	0.148523	0.0334857	0.0042	0.0181
202	genus.Allisonella.id.2174	rs7898615	T	G	0.1153	20.2145	0.167966	0.0373586	-0.003	0.0198
203	genus.Alloprevotella.id.961	rs2154444	T	G	0.2227	20.0182	0.138234	0.0308961	-0.0404	0.0155
204	genus.Alloprevotella.id.961	rs34619204	G	A	0.1998	20.528	-0.156037	0.0344392	0.0168	0.0179
205	genus.Alloprevotella.id.961	rs4364940	A	G	0.2793	20.0669	0.126418	0.0282207	0.0008	0.0147
206	genus.Alloprevotella.id.961	rs4680035	A	G	0.4543	21.2503	-0.119599	0.0259446	0.0051	0.014
207	genus.Alloprevotella.id.961	rs58212166	A	G	0.1332	20.2274	-0.161506	0.0359102	0.0059	0.0175
208	genus.Anaerofilum.id.2053	rs10794359	T	C	0.4871	22.5945	-0.0953524	0.02006	0.0061	0.0138
209	genus.Anaerofilum.id.2053	rs1563175	A	C	0.4443	20.8838	0.0923834	0.0202157	-0.0055	0.0136
210	genus.Anaerofilum.id.2053	rs17012738	T	G	0.4076	20.3553	0.0903417	0.0200239	0.0151	0.0136
211	genus.Anaerofilum.id.2053	rs17096874	C	T	0.1809	22.0708	-0.126337	0.0268919	0.0007	0.0166
212	genus.Anaerofilum.id.2053	rs356049	G	A	0.1859	20.9365	0.132603	0.0289802	0.0109	0.0275
213	genus.Anaerofilum.id.2053	rs4244069	G	A	0.1133	20.1969	-0.146775	0.0326594	0.0047	0.0206
214	genus.Anaerofilum.id.2053	rs4506496	G	A	0.337	23.4552	0.10309	0.0212861	0.0087	0.015
215	genus.Anaerofilum.id.2053	rs712981	A	C	0.4185	24.6603	0.10076	0.0202902	-0.0115	0.0139
216	genus.Anaerofilum.id.2053	rs79598899	C	T	0.0825	26.1159	0.182586	0.0357284	0.0869	0.0322
217	genus.Anaerofilum.id.2053	rs816292	T	C	0.2425	26.2877	-0.113003	0.02204	-0.0007	0.0149
218	genus.Anaerofilum.id.2053	rs9299345	T	C	0.1173	20.349	-0.1364	0.0302372	0.0129	0.023
219	genus.Anaerostipes.id.1991	rs10502061	A	G	0.0944	18.9442	0.0835752	0.0192017	0.0038	0.0213
220	genus.Anaerostipes.id.1991	rs2014785	T	C	0.3887	21.125	0.0515687	0.0112199	0.0069	0.0138
221	genus.Anaerostipes.id.1991	rs2396460	T	C	0.4394	21.8967	-0.0512653	0.0109555	-0.0211	0.0137
222	genus.Anaerostipes.id.1991	rs2804244	A	G	0.4553	22.8822	-0.053089	0.0110983	-0.0088	0.014
223	genus.Anaerostipes.id.1991	rs3900776	G	A	0.0706	21.6748	-0.110013	0.0236302	-0.0117	0.042
224	genus.Anaerostipes.id.1991	rs60983350	G	A	0.4354	21.4494	-0.0539901	0.0116575	0.0091	0.0147
225	genus.Anaerostipes.id.1991	rs62157625	T	C	0.1133	22.7872	0.088573	0.0185548	-0.0049	0.0209
226	genus.Anaerostipes.id.1991	rs62215703	G	A	0.2197	22.2599	0.0644965	0.0136702	-0.0112	0.0164
227	genus.Anaerostipes.id.1991	rs6474958	A	G	0.4026	19.9347	-0.0500065	0.0112001	-0.0215	0.0147
228	genus.Anaerostipes.id.1991	rs6726833	C	A	0.0944	21.4631	-0.0877497	0.0189408	-0.0503	0.0253
229	genus.Anaerostipes.id.1991	rs6854026	T	C	0.4881	21.732	-0.0508482	0.0109075	-0.0143	0.0137
230	genus.Anaerostipes.id.1991	rs7193624	C	T	0.1491	24.803	0.0750642	0.0150723	-0.0113	0.0247
231	genus.Anaerostipes.id.1991	rs78735375	A	C	0.0527	20.2623	-0.137429	0.0305304	-0.0655	0.0349
232	genus.Anaerotruncus.id.2054	rs10150232	A	G	0.2535	20.6222	0.0567088	0.0124877	-0.0059	0.017
233	genus.Anaerotruncus.id.2054	rs11018566	A	G	0.0517	18.2724	-0.156465	0.0366032	-0.0003	0.0304
234	genus.Anaerotruncus.id.2054	rs115414803	A	C	0.0586	20.6688	-0.144356	0.0317524	-0.0174	0.0283
235	genus.Anaerotruncus.id.2054	rs1272208	G	T	0.2803	22.2015	-0.0611743	0.0129831	-0.0187	0.0161
236	genus.Anaerotruncus.id.2054	rs1431492	C	T	0.1829	20.0749	-0.0654996	0.0146188	-0.0028	0.0185
237	genus.Anaerotruncus.id.2054	rs17734739	T	C	0.1899	19.6027	0.0660052	0.014908	0.013	0.0195
238	genus.Anaerotruncus.id.2054	rs34449434	A	C	0.4563	19.2078	-0.0497004	0.0113402	0.0055	0.0144
239	genus.Anaerotruncus.id.2054	rs4669806	G	T	0.2495	21.9616	0.0576389	0.0122994	-0.0085	0.0166
240	genus.Anaerotruncus.id.2054	rs6494922	A	G	0.0726	19.9376	0.0903106	0.0202257	-0.0426	0.0303
241	genus.Anaerotruncus.id.2054	rs6563550	T	C	0.0785	24.6286	0.0877135	0.0176745	-0.0168	0.0254
242	genus.Anaerotruncus.id.2054	rs7155595	C	A	0.3091	20.5747	0.0539336	0.0118903	-0.012	0.0148
243	genus.Anaerotruncus.id.2054	rs8005030	C	T	0.3022	22.1324	0.0554447	0.0117854	-0.007	0.0145
244	genus.Anaerotruncus.id.2054	rs9347879	T	C	0.4602	20.9877	0.050618	0.011049	-0.012	0.0136
245	genus.Bacteroides.id.918	rs11585893	A	G	0.1481	25.175	-0.0740746	0.0147633	0.0046	0.016
246	genus.Bacteroides.id.918	rs13207588	A	G	0.2326	20.365	-0.059205	0.0131195	-0.0196	0.0175
247	genus.Bacteroides.id.918	rs1340391	T	C	0.1918	20.0399	-0.0592004	0.0132244	0.001	0.0199
248	genus.Bacteroides.id.918	rs17619981	T	G	0.0656	22.1941	0.0880978	0.0187002	-0.0038	0.0199
249	genus.Bacteroides.id.918	rs2023437	T	C	0.1243	21.7796	-0.0782324	0.0167634	0.0088	0.0209
250	genus.Bacteroides.id.918	rs66710942	C	T	0.4155	20.6443	0.0488038	0.0107412	-0.0148	0.0136
251	genus.Bacteroides.id.918	rs6795673	C	T	0.4115	26.1832	0.0538565	0.0105251	0.0028	0.0136
252	genus.Barnesiella.id.944	rs11155559	T	C	0.0954	20.1529	0.0956023	0.0212961	-0.0399	0.0236
253	genus.Barnesiella.id.944	rs12909713	C	T	0.4692	21.048	-0.0550716	0.0120039	-0.001	0.0135
254	genus.Barnesiella.id.944	rs13242616	T	C	0.3698	22.4594	-0.0583747	0.0123176	-0.0203	0.0147
255	genus.Barnesiella.id.944	rs199035	G	A	0.4911	21.8419	0.0559495	0.0119716	-0.0012	0.0137
256	genus.Barnesiella.id.944	rs2276875	A	G	0.2545	24.9635	-0.0697176	0.0139537	-0.0237	0.0157
257	genus.Barnesiella.id.944	rs2428166	G	A	0.0487	24.178	-0.165859	0.0337309	-0.0797	0.0583
258	genus.Barnesiella.id.944	rs35177866	A	G	0.1243	23.267	0.0917125	0.0190133	-0.032	0.0262
259	genus.Barnesiella.id.944	rs62251337	A	G	0.1581	21.3849	-0.0690763	0.0149374	-0.0199	0.0196
260	genus.Barnesiella.id.944	rs72684847	T	C	0.0656	20.2948	-0.114369	0.0253873	0.0404	0.0259
261	genus.Barnesiella.id.944	rs76181748	C	T	0.1441	20.5753	-0.0778559	0.017164	0.0019	0.0162
262	genus.Barnesiella.id.944	rs77455852	T	G	0.1213	20.7727	-0.0891491	0.0195601	0.0214	0.0195
263	genus.Barnesiella.id.944	rs79795328	A	G	0.1252	21.5275	-0.0818645	0.0176441	-0.0196	0.0196
264	genus.Bifidobacterium.id.436	rs12022129	G	A	0.2207	19.872	0.0619356	0.0138937	-0.0028	0.0152
265	genus.Bifidobacterium.id.436	rs182549	C	T	0.4911	88.43	0.119703	0.0127294	-0.0247	0.0139
266	genus.Bifidobacterium.id.436	rs2491158	G	A	0.1819	19.8794	0.0712624	0.015983	0.0067	0.02
267	genus.Bifidobacterium.id.436	rs2686790	T	C	0.1153	20.0648	0.070741	0.0157926	0.0083	0.0192
268	genus.Bifidobacterium.id.436	rs540489	T	G	0.2336	21.1209	-0.0637641	0.0138746	0.0118	0.0179
269	genus.Bifidobacterium.id.436	rs55888705	A	G	0.3867	20.3389	0.0546319	0.0121139	-0.0174	0.0151
270	genus.Bifidobacterium.id.436	rs56108664	T	C	0.1849	21.3651	0.0729971	0.0157926	-0.0046	0.0203
271	genus.Bifidobacterium.id.436	rs5746486	T	C	0.3539	19.7034	-0.0536216	0.0120801	-0.0122	0.014
272	genus.Bifidobacterium.id.436	rs62181700	G	A	0.2813	22.6653	-0.0624643	0.0131205	-0.0111	0.0158
273	genus.Bifidobacterium.id.436	rs7322849	T	C	0.0964	31.0353	0.112428	0.0201813	0.0192	0.0238
274	genus.Bifidobacterium.id.436	rs75344046	C	T	0.0497	21.088	0.232354	0.0505979	-0.0402	0.0323
275	genus.Bifidobacterium.id.436	rs857444	C	T	0.3608	21.2075	0.0558234	0.0121219	-0.0171	0.0141
276	genus.Bilophila.id.3170	rs11069458	T	C	0.1899	19.2928	-0.0680947	0.015503	0.0002	0.0175
277	genus.Bilophila.id.3170	rs1241171	G	A	0.2157	21.281	-0.0692654	0.0150148	0.0214	0.0192
278	genus.Bilophila.id.3170	rs1571225	C	T	0.149	23.4834	0.0826826	0.0170621	-0.0168	0.0184
279	genus.Bilophila.id.3170	rs1969927	G	A	0.3797	19.7835	0.0564589	0.0126935	-0.0065	0.0145
280	genus.Bilophila.id.3170	rs2728491	G	T	0.3101	20.2411	-0.0627416	0.0139456	0.0031	0.0159
281	genus.Bilophila.id.3170	rs3827020	C	T	0.1899	22.7657	0.0766479	0.0160642	0.0049	0.0172
282	genus.Bilophila.id.3170	rs4798126	G	A	0.1501	19.0327	0.073288	0.016799	0.034	0.0172
283	genus.Bilophila.id.3170	rs542415	T	C	0.34	21.1474	-0.0613623	0.0133436	-0.0063	0.014
284	genus.Bilophila.id.3170	rs60178956	G	A	0.2346	19.5023	-0.0624818	0.0141485	0.013	0.0163
285	genus.Bilophila.id.3170	rs6793291	C	A	0.0924	21.765	0.112729	0.0241633	0.0289	0.0307
286	genus.Bilophila.id.3170	rs72676854	T	C	0.0656	21.0067	0.123209	0.026882	-0.033	0.0306
287	genus.Bilophila.id.3170	rs7802841	C	A	0.3509	23.6812	0.0670097	0.0137701	0.0241	0.0148
288	genus.Bilophila.id.3170	rs9899990	A	G	0.0656	19.2833	-0.102702	0.0233878	-0.0391	0.0247
289	genus.Blautia.id.1992	rs11149971	C	T	0.0537	25.2808	0.117605	0.02339	-0.0193	0.0299
290	genus.Blautia.id.1992	rs115043014	G	A	0.0437	22.0565	-0.206605	0.043992	-0.0842	0.0527
291	genus.Blautia.id.1992	rs117001700	T	C	0.0437	19.8257	0.196414	0.0441122	0.0614	0.0569
292	genus.Blautia.id.1992	rs12453000	C	T	0.2197	23.1432	0.0625335	0.0129987	0.002	0.02
293	genus.Blautia.id.1992	rs16892041	T	C	0.171	19.2774	-0.0622605	0.0141804	0.0165	0.0165
294	genus.Blautia.id.1992	rs2788271	T	G	0.165	18.5921	-0.0575596	0.0133492	0.0057	0.0179
295	genus.Blautia.id.1992	rs3005511	A	G	0.336	20.4643	0.0501085	0.0110768	-0.0019	0.0148
296	genus.Blautia.id.1992	rs4926264	T	C	0.0785	21.4868	0.0826207	0.0178239	-0.0159	0.0222
297	genus.Blautia.id.1992	rs67794373	C	T	0.2137	23.7597	0.0601709	0.0123443	-0.0033	0.0163
298	genus.Blautia.id.1992	rs682885	A	G	0.4165	21.1194	-0.0493376	0.0107359	-0.007	0.0146
299	genus.Blautia.id.1992	rs72973581	A	G	0.0547	22.2416	0.125169	0.0265408	0.0288	0.029
300	genus.Blautia.id.1992	rs7860714	A	G	0.334	20.8975	-0.0502178	0.0109853	-0.0052	0.0144
301	genus.Butyricicoccus.id.2055	rs10084203	A	G	0.2416	19.7913	0.0549699	0.0123563	0.0361	0.0202
302	genus.Butyricicoccus.id.2055	rs12034718	A	G	0.165	19.6424	0.0701199	0.0158214	0.0097	0.0164
303	genus.Butyricicoccus.id.2055	rs12585793	T	C	0.053	21.5579	-0.262206	0.0564729	-0.0114	0.0405
304	genus.Butyricicoccus.id.2055	rs2017189	G	T	0.4215	21.1476	-0.0506956	0.011024	-0.0008	0.0136
305	genus.Butyricicoccus.id.2055	rs4962426	G	T	0.1978	20.4032	0.0614216	0.0135979	0.0175	0.0173
306	genus.Butyricicoccus.id.2055	rs56221232	T	C	0.1083	24.4667	0.0828027	0.0167401	-0.006	0.0227
307	genus.Butyricicoccus.id.2055	rs62478070	T	G	0.0437	20.4885	0.224039	0.0494959	0.0098	0.043
308	genus.Butyricicoccus.id.2055	rs7322368	T	C	0.0845	19.8337	0.0815733	0.0183167	0.0146	0.0236
309	genus.Butyricimonas.id.945	rs11228830	A	G	0.0706	20.5466	0.135265	0.0298411	-0.013	0.0253
310	genus.Butyricimonas.id.945	rs113054641	G	A	0.0845	27.8423	-0.144881	0.0274574	-0.0559	0.0328
311	genus.Butyricimonas.id.945	rs12304031	G	A	0.1292	19.2108	-0.086278	0.0196846	0.032	0.0208
312	genus.Butyricimonas.id.945	rs12458763	A	C	0.0716	20.492	0.122037	0.0269587	-0.0342	0.0329
313	genus.Butyricimonas.id.945	rs1862649	G	A	0.0915	20.7773	0.113124	0.0248176	-0.0146	0.0269
314	genus.Butyricimonas.id.945	rs2114713	G	T	0.4513	20.3615	0.062721	0.0138998	-0.0201	0.0136
315	genus.Butyricimonas.id.945	rs62130338	G	A	0.2624	21.4117	-0.0732608	0.0158324	-0.0166	0.0144
316	genus.Butyricimonas.id.945	rs62390301	T	C	0.1829	24.9154	-0.0872983	0.0174893	0.0036	0.017
317	genus.Butyricimonas.id.945	rs7083431	A	C	0.3549	23.7252	0.0703539	0.0144439	-0.0082	0.0153
318	genus.Butyricimonas.id.945	rs71428626	G	T	0.0726	21.1067	-0.133188	0.0289905	-0.0115	0.0384
319	genus.Butyricimonas.id.945	rs72814525	A	G	0.3231	19.6657	0.0664154	0.0149766	-0.0406	0.0159
320	genus.Butyricimonas.id.945	rs78453362	A	G	0.0577	20.8871	-0.14948	0.0327073	-0.0195	0.0438
321	genus.Butyricimonas.id.945	rs9657374	C	T	0.3022	21.1058	0.0680719	0.0148172	0.0299	0.0149
322	genus.Butyrivibrio.id.1993	rs1007475	G	T	0.2942	20.4204	0.118065	0.0261271	-0.0426	0.0153
323	genus.Butyrivibrio.id.1993	rs11761679	T	C	0.1561	23.1705	0.154775	0.0321539	0.0079	0.0198
324	genus.Butyrivibrio.id.1993	rs142855850	A	G	0.1014	20.1127	0.205013	0.0457138	-0.0106	0.023
325	genus.Butyrivibrio.id.1993	rs16934069	T	C	0.1988	19.9609	-0.133784	0.0299444	0.0064	0.018
326	genus.Butyrivibrio.id.1993	rs16941336	C	T	0.2644	22.6398	0.127488	0.0267936	0.0005	0.0162
327	genus.Butyrivibrio.id.1993	rs17163238	G	A	0.1998	20.8023	0.140987	0.0309117	-0.0118	0.0172
328	genus.Butyrivibrio.id.1993	rs28846706	A	G	0.0805	20.1593	0.176368	0.0392809	0.0009	0.0226
329	genus.Butyrivibrio.id.1993	rs4537857	T	C	0.2922	22.7882	-0.12459	0.0260992	0.0167	0.0144
330	genus.Butyrivibrio.id.1993	rs486484	A	G	0.4712	20.3796	-0.108349	0.0240008	-0.0154	0.0138
331	genus.Butyrivibrio.id.1993	rs4928024	A	G	0.0984	20.137	-0.17471	0.0389333	0.0385	0.0176
332	genus.Butyrivibrio.id.1993	rs72723662	C	T	0.1004	24.8689	0.224078	0.0449336	0.0015	0.0201
333	genus.Butyrivibrio.id.1993	rs74622183	A	G	0.0875	22.0398	-0.201027	0.0428204	-0.0049	0.0239
334	genus.Butyrivibrio.id.1993	rs7752361	A	G	0.496	24.6855	-0.11923	0.0239975	0.0106	0.0136
335	genus.Butyrivibrio.id.1993	rs7763512	G	A	0.3827	22.374	0.119846	0.0253367	-0.0169	0.0138
336	genus.Butyrivibrio.id.1993	rs9349693	A	G	0.3111	20.6102	0.117973	0.0259861	-0.0138	0.0149
337	genus.CandidatusSoleaferrea.id.11350	rs10090365	A	G	0.4414	21.2549	-0.0834413	0.0180989	0.0217	0.0136
338	genus.CandidatusSoleaferrea.id.11350	rs10809135	T	C	0.4911	20.9435	0.0834858	0.0182426	0.0135	0.0139
339	genus.CandidatusSoleaferrea.id.11350	rs36160691	G	A	0.3608	19.2183	0.10388	0.023696	0.0151	0.0149
340	genus.CandidatusSoleaferrea.id.11350	rs4678258	T	C	0.2763	20.9117	0.0986136	0.0215646	-0.0293	0.016
341	genus.CandidatusSoleaferrea.id.11350	rs61825792	T	C	0.1799	23.4176	0.112199	0.0231856	-0.0092	0.0186
342	genus.CandidatusSoleaferrea.id.11350	rs6489992	A	G	0.3847	20.1923	-0.0840437	0.0187031	-0.0153	0.0141
343	genus.CandidatusSoleaferrea.id.11350	rs6494306	A	G	0.1968	20.4737	-0.0969304	0.0214221	-0.0176	0.0146
344	genus.CandidatusSoleaferrea.id.11350	rs7400877	T	C	0.2505	19.9756	-0.0951085	0.0212799	0.0079	0.0166
345	genus.CandidatusSoleaferrea.id.11350	rs9973954	A	G	0.3062	20.8424	0.0892075	0.0195401	0.0329	0.0142
346	genus.Catenibacterium.id.2153	rs12404911	C	T	0.17	21.4063	0.140717	0.0304142	-0.0091	0.0176
347	genus.Catenibacterium.id.2153	rs212393	G	A	0.3101	22.3323	-0.135254	0.0286209	-0.0228	0.0169
348	genus.Catenibacterium.id.2153	rs73128290	A	G	0.2634	20.7826	0.129726	0.0284563	0.0003	0.0148
349	genus.Catenibacterium.id.2153	rs7742829	C	T	0.4195	20.6518	0.11411	0.0251099	0.0159	0.0137
350	genus.ChristensenellaceaeR.7group.id.11283	rs10461257	A	G	0.2853	20.4464	-0.0551969	0.0122069	-0.0398	0.0145
351	genus.ChristensenellaceaeR.7group.id.11283	rs17081797	A	G	0.0686	19.6025	-0.0904325	0.0204253	-0.0033	0.0278
352	genus.ChristensenellaceaeR.7group.id.11283	rs62132810	A	G	0.1083	21.2928	-0.0828853	0.0179623	-0.0035	0.0197
353	genus.ChristensenellaceaeR.7group.id.11283	rs62190261	A	C	0.0905	19.922	0.0958394	0.0214723	-0.0188	0.0243
354	genus.ChristensenellaceaeR.7group.id.11283	rs62467127	C	T	0.0447	20.5066	0.114108	0.0251983	0.0611	0.0439
355	genus.ChristensenellaceaeR.7group.id.11283	rs73952017	C	T	0.0875	19.6786	-0.0862164	0.0194354	0.0073	0.0223
356	genus.ChristensenellaceaeR.7group.id.11283	rs78521377	C	T	0.0527	20.689	0.124992	0.0274797	0.0062	0.0392
357	genus.ChristensenellaceaeR.7group.id.11283	rs892686	A	G	0.4513	21.3126	0.0514099	0.011136	0.0048	0.0137
358	genus.Clostridiumsensustricto1.id.1873	rs11264403	G	A	0.0398	17.2878	-0.139062	0.0334454	0.0315	0.0258
359	genus.Clostridiumsensustricto1.id.1873	rs115807074	A	G	0.0497	21.305	-0.22736	0.0492575	-0.0956	0.0662
360	genus.Clostridiumsensustricto1.id.1873	rs116847295	C	T	0.0755	19.9974	0.110021	0.0246032	-0.0036	0.0205
361	genus.Clostridiumsensustricto1.id.1873	rs12341505	G	A	0.1113	20.2586	0.0810718	0.0180121	0.0156	0.0235
362	genus.Clostridiumsensustricto1.id.1873	rs2795528	G	A	0.0487	22.0849	-0.184315	0.0392204	0.0018	0.03
363	genus.Clostridiumsensustricto1.id.1873	rs2817172	C	T	0.4125	21.8097	0.058139	0.0124492	0.003	0.0139
364	genus.Clostridiumsensustricto1.id.1873	rs550843	T	C	0.1491	21.4263	-0.0783246	0.0169209	-0.013	0.0152
365	genus.Collinsella.id.815	rs10890671	T	C	0.4732	20.4461	-0.0537401	0.0118848	0.0006	0.0137
366	genus.Collinsella.id.815	rs11597285	G	T	0.4245	19.9138	-0.0537947	0.0120548	-0.0019	0.0139
367	genus.Collinsella.id.815	rs149807560	C	A	0.0895	19.5448	-0.104264	0.0235841	-0.0335	0.027
368	genus.Collinsella.id.815	rs2103510	G	A	0.1312	21.8633	0.0786551	0.0168217	0.0125	0.0212
369	genus.Collinsella.id.815	rs62102630	A	G	0.1809	20.6237	-0.0696299	0.0153325	0.0116	0.0201
370	genus.Collinsella.id.815	rs73052258	G	A	0.0964	21.067	0.0930178	0.0202658	0.0078	0.0256
371	genus.Collinsella.id.815	rs75672793	A	G	0.0706	20.5027	-0.108908	0.0240522	-0.0171	0.0324
372	genus.Collinsella.id.815	rs9541268	C	A	0.0964	23.6572	0.09597	0.0197312	-0.0417	0.0237
373	genus.Coprobacter.id.949	rs11532348	C	T	0.1829	20.9942	-0.103931	0.0226826	-0.0114	0.0192
374	genus.Coprobacter.id.949	rs12684609	T	C	0.1978	20.9345	0.100827	0.0220366	0.0011	0.0172
375	genus.Coprobacter.id.949	rs12908296	A	G	0.1909	20.3107	0.100596	0.0223213	-0.0067	0.0178
376	genus.Coprobacter.id.949	rs12996055	A	C	0.1918	19.3783	0.0921817	0.0209405	-0.0058	0.0155
377	genus.Coprobacter.id.949	rs143662916	C	T	0.0577	21.9853	0.253264	0.0540141	0.0177	0.0399
378	genus.Coprobacter.id.949	rs189356	G	A	0.4781	20.6446	0.0781125	0.0171916	-0.0106	0.0137
379	genus.Coprobacter.id.949	rs213863	C	T	0.3091	22.1918	-0.0887412	0.0188377	0.0029	0.0142
380	genus.Coprobacter.id.949	rs305411	A	G	0.1352	23.8638	0.129218	0.0264518	-0.0212	0.0226
381	genus.Coprobacter.id.949	rs3828477	G	T	0.2813	21.7281	-0.091218	0.019569	0.0091	0.0143
382	genus.Coprobacter.id.949	rs72821405	T	C	0.0885	21.2105	-0.147365	0.0319978	-0.0011	0.0243
383	genus.Coprobacter.id.949	rs74919520	G	A	0.1282	20.6987	0.125703	0.0276296	0.0139	0.022
384	genus.Coprococcus1.id.11301	rs1010560	C	A	0.2962	22.3544	0.0580232	0.0122722	-0.0074	0.0154
385	genus.Coprococcus1.id.11301	rs12794898	G	T	0.0944	20.9795	0.0903299	0.0197212	0.0178	0.0205
386	genus.Coprococcus1.id.11301	rs1519491	T	C	0.4085	19.3246	0.0499197	0.0113558	-0.0054	0.0139
387	genus.Coprococcus1.id.11301	rs1576241	A	G	0.4394	21.7082	-0.0510343	0.0109535	-0.0076	0.014
388	genus.Coprococcus1.id.11301	rs2907920	A	G	0.2903	19.5791	0.0561173	0.0126824	0.0021	0.0151
389	genus.Coprococcus1.id.11301	rs4277593	G	A	0.4831	28.3904	-0.0585649	0.0109914	-0.0057	0.0138
390	genus.Coprococcus1.id.11301	rs56405618	A	G	0.1113	23.0946	-0.08963	0.0186508	0.0273	0.0213
391	genus.Coprococcus1.id.11301	rs73031725	T	C	0.0606	22.2586	0.167591	0.0355224	0.0387	0.0394
392	genus.Coprococcus1.id.11301	rs73167075	T	C	0.2396	20.1836	0.0573137	0.0127573	-0.0145	0.0167
393	genus.Coprococcus1.id.11301	rs74101919	T	C	0.1869	24.7059	-0.0718989	0.0144651	0.0253	0.0219
394	genus.Coprococcus1.id.11301	rs946513	C	T	0.0547	20.0336	0.205899	0.0460018	-0.0482	0.0335
395	genus.Coprococcus2.id.11302	rs12634070	T	C	0.1928	19.9423	0.0736486	0.0164921	0.0058	0.0156
396	genus.Coprococcus2.id.11302	rs2482516	C	T	0.2256	21.0021	0.0754415	0.0164619	0.0083	0.0164
397	genus.Coprococcus2.id.11302	rs35890118	A	G	0.3171	20.304	-0.066536	0.0147661	0.0023	0.0156
398	genus.Coprococcus2.id.11302	rs61823518	A	C	0.0954	19.6135	-0.0955381	0.0215724	-0.0178	0.0222
399	genus.Coprococcus2.id.11302	rs6677933	C	T	0.2416	23.9948	-0.0804405	0.0164216	-0.0317	0.0194
400	genus.Coprococcus2.id.11302	rs6894272	T	C	0.0905	20.1103	-0.113458	0.0253003	0.0259	0.0209
401	genus.Coprococcus2.id.11302	rs72680320	T	C	0.4135	21.7663	-0.0649382	0.013919	0.0101	0.0145
402	genus.Coprococcus2.id.11302	rs9426473	A	G	0.2793	20.2435	0.0727361	0.0161662	-0.0222	0.0155
403	genus.Coprococcus3.id.11303	rs10810043	A	G	0.3897	19.7764	0.0515518	0.0115923	0.0033	0.0145
404	genus.Coprococcus3.id.11303	rs11077359	T	C	0.1998	18.8069	-0.0645443	0.0148833	0.0059	0.0184
405	genus.Coprococcus3.id.11303	rs11080344	C	T	0.4742	20.9062	0.0516921	0.0113054	0.0076	0.0137
406	genus.Coprococcus3.id.11303	rs13247359	G	A	0.4801	20.5273	0.051211	0.0113031	0.0023	0.0137
407	genus.Coprococcus3.id.11303	rs13394391	C	T	0.16	22.0892	-0.0709302	0.0150918	-0.0308	0.0189
408	genus.Coprococcus3.id.11303	rs178271	T	C	0.0527	24.371	0.145257	0.0294239	-0.0434	0.0543
409	genus.Coprococcus3.id.11303	rs4575475	G	A	0.2366	20.2155	0.0619514	0.0137787	0.0156	0.0162
410	genus.Coprococcus3.id.11303	rs7521171	G	A	0.338	21.2849	-0.0596434	0.0129279	0.0102	0.0148
411	genus.Coprococcus3.id.11303	rs8100692	T	C	0.4274	25.8918	0.0577411	0.0113476	0.0206	0.0137
412	genus.DefluviitaleaceaeUCG011.id.11287	rs112893842	T	C	0.0974	23.8988	0.11381	0.0232806	0.0514	0.024
413	genus.DefluviitaleaceaeUCG011.id.11287	rs12500663	T	G	0.1531	25.3741	-0.114704	0.022771	0.0048	0.0266
414	genus.DefluviitaleaceaeUCG011.id.11287	rs1582238	T	C	0.3718	23.1667	0.0805036	0.0167257	0.0129	0.0142
415	genus.DefluviitaleaceaeUCG011.id.11287	rs2892880	G	A	0.2604	20.2582	0.0817755	0.0181686	-0.0045	0.0157
416	genus.DefluviitaleaceaeUCG011.id.11287	rs4344384	G	T	0.4742	20.9812	0.0715978	0.0156309	-0.0001	0.0136
417	genus.DefluviitaleaceaeUCG011.id.11287	rs4677103	A	G	0.171	24.5758	0.0977912	0.0197263	0.0008	0.018
418	genus.DefluviitaleaceaeUCG011.id.11287	rs55658617	T	C	0.0696	23.1728	0.174369	0.0362226	-0.0433	0.0371
419	genus.DefluviitaleaceaeUCG011.id.11287	rs9608282	T	G	0.0656	22.7332	0.142939	0.0299793	0.0295	0.0379
420	genus.DefluviitaleaceaeUCG011.id.11287	rs9725395	A	G	0.0875	21.9109	-0.13834	0.029554	0.0016	0.0214
421	genus.Desulfovibrio.id.3173	rs12031543	T	C	0.0755	20.3573	-0.127185	0.0281887	0.0037	0.0201
422	genus.Desulfovibrio.id.3173	rs13066142	G	A	0.0934	22.5502	0.119141	0.0250891	-0.0122	0.0237
423	genus.Desulfovibrio.id.3173	rs16863365	A	G	0.1173	23.2349	0.109402	0.0226964	-0.0166	0.032
424	genus.Desulfovibrio.id.3173	rs2032031	A	G	0.4732	19.4035	-0.0654931	0.0148681	-0.0028	0.0136
425	genus.Desulfovibrio.id.3173	rs2590913	G	A	0.073	20.7213	0.154496	0.0339396	-0.0273	0.0314
426	genus.Desulfovibrio.id.3173	rs2853179	C	T	0.2485	21.7177	0.0811971	0.0174234	0.0101	0.0163
427	genus.Desulfovibrio.id.3173	rs4797774	G	A	0.0686	20.4538	0.212582	0.0470044	0.039	0.0341
428	genus.Desulfovibrio.id.3173	rs6580353	T	C	0.2604	20.632	0.0770979	0.0169735	-0.0411	0.0171
429	genus.Desulfovibrio.id.3173	rs72647089	T	G	0.1064	19.8358	-0.106594	0.0239337	-0.0037	0.0251
430	genus.Desulfovibrio.id.3173	rs7729080	C	A	0.2893	19.8671	-0.070287	0.0157691	-0.0001	0.015
431	genus.Dialister.id.2183	rs10138457	T	C	0.0716	18.6291	-0.113054	0.0261933	-0.0142	0.0233
432	genus.Dialister.id.2183	rs10938938	G	A	0.1938	20.4822	-0.0773514	0.0170915	0.0125	0.0187
433	genus.Dialister.id.2183	rs11071887	T	C	0.2634	20.4959	0.0662403	0.0146315	0.0009	0.0146
434	genus.Dialister.id.2183	rs11166701	G	A	0.4841	24.6976	-0.0655301	0.013186	0.0239	0.0137
435	genus.Dialister.id.2183	rs2314294	T	C	0.1183	19.9813	0.0865932	0.0193719	-0.0471	0.0199
436	genus.Dialister.id.2183	rs2435610	A	C	0.2604	20.3895	0.0647131	0.0143314	0.0252	0.0157
437	genus.Dialister.id.2183	rs4747450	C	A	0.2664	20.4899	0.0668509	0.0147685	0.0132	0.0163
438	genus.Dialister.id.2183	rs4753063	G	A	0.4414	21.0229	-0.0596297	0.0130052	-0.0102	0.0137
439	genus.Dialister.id.2183	rs75416973	A	G	0.2256	19.5412	0.0727223	0.016451	-0.018	0.0165
440	genus.Dialister.id.2183	rs764177	C	A	0.338	19.7418	-0.0601454	0.0135366	0.031	0.0142
441	genus.Dialister.id.2183	rs76680460	G	A	0.0477	19.5999	-0.161296	0.0364332	-0.0177	0.0338
442	genus.Dorea.id.1997	rs11150408	T	G	0.4453	20.0417	0.0488254	0.0109063	0.012	0.0137
443	genus.Dorea.id.1997	rs12537781	T	C	0.2296	19.6746	-0.055544	0.0125223	-0.0033	0.0159
444	genus.Dorea.id.1997	rs13279148	G	A	0.166	22.477	0.0715309	0.0150878	-0.0022	0.0216
445	genus.Dorea.id.1997	rs1899291	C	T	0.1282	21.5232	0.0697217	0.0150285	-0.0122	0.0188
446	genus.Dorea.id.1997	rs3005511	A	G	0.336	20.9166	0.0516127	0.0112852	-0.0019	0.0148
447	genus.Dorea.id.1997	rs345219	T	G	0.3757	19.5038	-0.0497368	0.0112621	-0.0051	0.0138
448	genus.Dorea.id.1997	rs3752849	G	A	0.0328	20.0318	0.163846	0.036608	-0.015	0.0311
449	genus.Dorea.id.1997	rs4793307	C	T	0.2455	21.9787	0.0574165	0.0122472	-0.0021	0.016
450	genus.Dorea.id.1997	rs62503162	A	G	0.0875	25.1131	-0.0974091	0.0194379	0.0703	0.0339
451	genus.Dorea.id.1997	rs73729431	C	T	0.0606	20.9941	-0.13745	0.0299983	0.0212	0.0477
452	genus.Eggerthella.id.819	rs112205261	T	C	0.0577	21.8391	-0.188618	0.0403613	0.0186	0.025
453	genus.Eggerthella.id.819	rs13070736	A	C	0.1571	19.8944	-0.121331	0.0272024	0.0012	0.0184
454	genus.Eggerthella.id.819	rs1784405	T	G	0.4414	21.0044	0.0908248	0.0198175	0.0256	0.0136
455	genus.Eggerthella.id.819	rs2223081	G	A	0.2922	21.5203	0.102572	0.0221108	-0.0035	0.0152
456	genus.Eggerthella.id.819	rs2240838	A	G	0.498	24.6128	0.0980582	0.0197653	-0.0306	0.0137
457	genus.Eggerthella.id.819	rs3851328	T	G	0.2664	20.762	-0.107774	0.0236527	0.0116	0.0163
458	genus.Eggerthella.id.819	rs4985746	G	A	0.1789	19.9165	0.110522	0.0247653	0.0243	0.0226
459	genus.Eggerthella.id.819	rs6430926	C	T	0.4861	19.9164	0.0879736	0.0197127	-0.0076	0.0137
460	genus.Eggerthella.id.819	rs67490567	T	C	0.1978	19.5374	0.108495	0.0245457	0.0055	0.0158
461	genus.Eggerthella.id.819	rs76663501	C	T	0.0815	21.4537	0.175349	0.0378576	-0.1121	0.0305
462	genus.Eisenbergiella.id.11304	rs11027642	C	T	0.1243	20.5118	0.129006	0.0284844	0.0042	0.0195
463	genus.Eisenbergiella.id.11304	rs11651545	T	C	0.1879	20.2346	0.106901	0.0237647	-0.014	0.0168
464	genus.Eisenbergiella.id.11304	rs11938607	T	C	0.2634	20.3859	0.0978125	0.0216636	0.0306	0.0156
465	genus.Eisenbergiella.id.11304	rs12257723	A	C	0.339	20.279	-0.0952742	0.0211569	0.005	0.0145
466	genus.Eisenbergiella.id.11304	rs12710729	C	A	0.3708	20.1404	0.0893384	0.0199069	-0.0182	0.0145
467	genus.Eisenbergiella.id.11304	rs13258851	A	G	0.0855	20.5626	0.137001	0.0302124	-0.0193	0.0195
468	genus.Eisenbergiella.id.11304	rs1508033	A	C	0.3499	21.8632	0.091546	0.0195787	-0.0017	0.0148
469	genus.Eisenbergiella.id.11304	rs1553971	T	G	0.161	21.1459	0.120965	0.0263054	0.0084	0.0163
470	genus.Eisenbergiella.id.11304	rs2683098	C	T	0.2237	22.72	0.107319	0.022515	-0.0194	0.0165
471	genus.Eisenbergiella.id.11304	rs3812426	G	A	0.2078	22.5505	0.106447	0.0224159	0.0103	0.0188
472	genus.Eisenbergiella.id.11304	rs4462860	G	A	0.3439	21.8049	0.0939071	0.0201104	0.0099	0.014
473	genus.Enterorhabdus.id.820	rs10098492	T	C	0.0905	20.3001	0.132323	0.0293688	-0.015	0.0292
474	genus.Enterorhabdus.id.820	rs114731706	T	G	0.0835	22.7409	0.182308	0.0382298	-0.019	0.0389
475	genus.Enterorhabdus.id.820	rs2051957	C	T	0.2346	19.7274	0.0843291	0.0189864	-0.02	0.0171
476	genus.Enterorhabdus.id.820	rs3017103	A	G	0.1899	22.0281	0.0980897	0.0208995	0.0203	0.0174
477	genus.Enterorhabdus.id.820	rs73331712	T	C	0.0427	22.5893	0.26199	0.055123	0.0087	0.0342
478	genus.Enterorhabdus.id.820	rs77655283	G	A	0.0686	19.8747	0.132988	0.0298306	0.0161	0.0266
479	genus.Erysipelatoclostridium.id.11381	rs1434153	G	A	0.3211	20.1634	-0.0684526	0.0152443	0.0107	0.0138
480	genus.Erysipelatoclostridium.id.11381	rs16936671	C	T	0.1362	19.7391	-0.0968026	0.0217883	0.008	0.0197
481	genus.Erysipelatoclostridium.id.11381	rs17804233	T	C	0.4821	21.1332	-0.0662914	0.0144203	0.0027	0.0136
482	genus.Erysipelatoclostridium.id.11381	rs2901723	C	A	0.497	19.7549	0.0641339	0.0144295	-0.0032	0.0138
483	genus.Erysipelatoclostridium.id.11381	rs340991	A	G	0.2982	21.7184	-0.0740482	0.0158891	-0.0294	0.0153
484	genus.Erysipelatoclostridium.id.11381	rs3804326	A	G	0.0676	17.6905	0.14147	0.0336352	-0.0699	0.0316
485	genus.Erysipelatoclostridium.id.11381	rs45480394	T	G	0.3618	20.4804	-0.0687134	0.0151835	0.0206	0.0142
486	genus.Erysipelatoclostridium.id.11381	rs4697572	A	G	0.2455	24.6397	-0.0810636	0.0163308	-0.0156	0.0171
487	genus.Erysipelatoclostridium.id.11381	rs58236560	G	T	0.1372	22.4834	-0.111157	0.0234426	-0.0138	0.0209
488	genus.Erysipelatoclostridium.id.11381	rs61806970	C	T	0.0646	19.7586	0.142548	0.0320688	0.0259	0.0273
489	genus.Erysipelatoclostridium.id.11381	rs622418	A	G	0.4891	21.7563	-0.0668051	0.0143224	-0.006	0.0136
490	genus.Erysipelatoclostridium.id.11381	rs6474512	A	C	0.4513	21.9003	0.067015	0.0143201	0.0087	0.014
491	genus.Erysipelatoclostridium.id.11381	rs710230	T	C	0.0865	25.9409	0.143381	0.0281514	0.0261	0.0262
492	genus.Erysipelatoclostridium.id.11381	rs7221249	A	G	0.4533	34.619	0.0839861	0.0142741	0.0075	0.0136
493	genus.Erysipelatoclostridium.id.11381	rs9590927	G	A	0.494	20.2717	-0.0646003	0.0143479	-0.0018	0.0136
494	genus.ErysipelotrichaceaeUCG003.id.11384	rs11666127	A	G	0.171	19.8626	-0.0719187	0.0161371	-0.0083	0.0178
495	genus.ErysipelotrichaceaeUCG003.id.11384	rs11994308	C	T	0.0696	22.6522	0.115417	0.0242503	-0.0272	0.024
496	genus.ErysipelotrichaceaeUCG003.id.11384	rs12251396	A	G	0.1938	19.7404	-0.0705399	0.0158766	0.0314	0.0189
497	genus.ErysipelotrichaceaeUCG003.id.11384	rs17798136	G	A	0.0616	20.8666	0.158818	0.0347674	-0.0267	0.0278
498	genus.ErysipelotrichaceaeUCG003.id.11384	rs2044550	T	C	0.2068	20.0622	-0.0609347	0.0136043	-0.0073	0.0169
499	genus.ErysipelotrichaceaeUCG003.id.11384	rs28568391	A	G	0.4493	24.1822	-0.0583911	0.0118741	-0.0068	0.0137
500	genus.ErysipelotrichaceaeUCG003.id.11384	rs4758231	G	T	0.3499	20.438	-0.0551754	0.0122047	0.0117	0.0152
501	genus.ErysipelotrichaceaeUCG003.id.11384	rs59068084	T	G	0.4215	22.0681	0.0564772	0.0120224	-0.0053	0.0139
502	genus.ErysipelotrichaceaeUCG003.id.11384	rs62403464	T	C	0.164	21.8576	-0.0731743	0.0156516	0.0393	0.0176
503	genus.ErysipelotrichaceaeUCG003.id.11384	rs6875357	C	T	0.0467	21.9237	0.165673	0.0353831	-0.0399	0.0353
504	genus.ErysipelotrichaceaeUCG003.id.11384	rs73074432	C	T	0.166	19.2679	0.072154	0.0164378	0.0227	0.0218
505	genus.ErysipelotrichaceaeUCG003.id.11384	rs74988980	G	A	0.0437	14.5893	-0.133141	0.0348574	-0.0105	0.034
506	genus.ErysipelotrichaceaeUCG003.id.11384	rs75949021	T	C	0.0457	20.5541	-0.169667	0.0374238	-0.0493	0.0346
507	genus.ErysipelotrichaceaeUCG003.id.11384	rs76502207	T	C	0.0905	24.9584	0.144844	0.0289929	0.0027	0.0347
508	genus.ErysipelotrichaceaeUCG003.id.11384	rs8053479	A	G	0.1412	20.198	-0.0838212	0.0186509	-0.0205	0.0213
509	genus.Escherichia.Shigella.id.3504	rs112767262	T	C	0.1958	20.0751	0.0732963	0.0163589	0.0265	0.0163
510	genus.Escherichia.Shigella.id.3504	rs113127095	A	G	0.0517	21.799	0.151009	0.0323434	-0.0151	0.0346
511	genus.Escherichia.Shigella.id.3504	rs113513883	A	G	0.0577	20.5108	0.172283	0.038041	0.0439	0.0385
512	genus.Escherichia.Shigella.id.3504	rs1154904	A	G	0.4642	22.0431	-0.0613376	0.0130644	-0.0041	0.0136
513	genus.Escherichia.Shigella.id.3504	rs118526	C	A	0.3926	19.1077	-0.0594401	0.013598	-0.0047	0.0149
514	genus.Escherichia.Shigella.id.3504	rs2798105	A	G	0.1183	20.6289	-0.100851	0.0222045	0.0038	0.0228
515	genus.Escherichia.Shigella.id.3504	rs4731451	G	A	0.3718	20.3619	-0.0609885	0.0135157	0.015	0.0146
516	genus.Escherichia.Shigella.id.3504	rs57024273	T	C	0.3181	20.028	0.0626172	0.0139919	0.0304	0.0157
517	genus.Escherichia.Shigella.id.3504	rs592299	T	C	0.4682	20.9026	-0.0592004	0.0129486	0.0194	0.0137
518	genus.Escherichia.Shigella.id.3504	rs73208162	A	G	0.0586	23.0665	-0.119296	0.024839	0.0094	0.0388
519	genus.Faecalibacterium.id.2057	rs10927394	G	T	0.0268	20.5494	-0.232262	0.0512364	-0.03	0.0509
520	genus.Faecalibacterium.id.2057	rs114946999	C	T	0.0984	20.6489	-0.0861565	0.01896	-0.0359	0.0206
521	genus.Faecalibacterium.id.2057	rs11776390	T	C	0.0895	20.7932	-0.078354	0.017183	0.0156	0.0272
522	genus.Faecalibacterium.id.2057	rs1271565	C	T	0.2724	23.1955	-0.0576251	0.0119649	0.0011	0.0155
523	genus.Faecalibacterium.id.2057	rs12753492	A	C	0.1491	18.295	0.0641305	0.0149933	-0.0273	0.0216
524	genus.Faecalibacterium.id.2057	rs2835874	T	C	0.0696	19.4396	-0.0866356	0.0196496	0.0044	0.0369
525	genus.Faecalibacterium.id.2057	rs6910935	A	G	0.0537	23.6991	0.134864	0.0277032	-0.0276	0.0286
526	genus.Faecalibacterium.id.2057	rs75499067	C	T	0.0636	23.9004	0.227585	0.0465522	0.009	0.026
527	genus.Faecalibacterium.id.2057	rs79656633	T	C	0.1054	20.3259	0.145631	0.0323019	0.0008	0.0227
528	genus.Faecalibacterium.id.2057	rs9536330	T	C	0.4085	20.0259	-0.048317	0.010797	0.0171	0.0136
529	genus.FamilyXIIIAD3011group.id.11293	rs11126423	C	T	0.1133	21.2263	0.0904399	0.0196301	0.0326	0.0241
530	genus.FamilyXIIIAD3011group.id.11293	rs11736617	G	A	0.1203	19.4752	-0.0759493	0.0172101	-0.001	0.0299
531	genus.FamilyXIIIAD3011group.id.11293	rs12314465	A	G	0.0865	21.7523	-0.0919724	0.0197199	-0.0157	0.0246
532	genus.FamilyXIIIAD3011group.id.11293	rs149302	T	C	0.2127	20.3206	-0.0645635	0.0143225	0.0166	0.0161
533	genus.FamilyXIIIAD3011group.id.11293	rs16840310	A	G	0.3718	24.78	-0.0608052	0.0122149	0.0106	0.0139
534	genus.FamilyXIIIAD3011group.id.11293	rs16940167	C	T	0.169	20.9889	0.0732552	0.0159898	0.0129	0.0173
535	genus.FamilyXIIIAD3011group.id.11293	rs17156849	G	A	0.0626	21.1812	-0.112891	0.0245292	0.0285	0.0286
536	genus.FamilyXIIIAD3011group.id.11293	rs62029761	A	G	0.0676	21.7616	0.128753	0.0276002	-0.0025	0.0305
537	genus.FamilyXIIIAD3011group.id.11293	rs62200412	C	T	0.171	23.8943	-0.0800851	0.0163834	-0.0172	0.0157
538	genus.FamilyXIIIAD3011group.id.11293	rs72730932	C	A	0.164	25.7982	-0.0899559	0.0177107	-0.0372	0.0233
539	genus.FamilyXIIIAD3011group.id.11293	rs739451	C	T	0.1759	19.3862	0.0649589	0.0147534	-0.0059	0.0167
540	genus.FamilyXIIIAD3011group.id.11293	rs9276029	A	G	0.168	19.0975	-0.0811384	0.0185669	0.0624	0.0184
541	genus.FamilyXIIIAD3011group.id.11293	rs9837139	A	G	0.0815	19.9901	0.10752	0.0240482	-0.0172	0.0247
542	genus.FamilyXIIIUCG001.id.11294	rs112362903	A	G	0.0427	20.001	-0.149047	0.0333271	-0.0592	0.0372
543	genus.FamilyXIIIUCG001.id.11294	rs12049454	T	C	0.3012	23.3118	-0.0647298	0.0134065	-0.0345	0.014
544	genus.FamilyXIIIUCG001.id.11294	rs1426266	T	C	0.2962	23.5466	-0.0665521	0.0137151	0.0321	0.0153
545	genus.FamilyXIIIUCG001.id.11294	rs3842897	G	A	0.0646	21.5307	-0.112639	0.0242751	0.0163	0.0239
546	genus.FamilyXIIIUCG001.id.11294	rs62414802	C	T	0.2982	20.6762	-0.0611904	0.013457	0.0197	0.0157
547	genus.FamilyXIIIUCG001.id.11294	rs7119679	G	A	0.1501	21.4286	-0.0809085	0.0174782	-0.0118	0.016
548	genus.FamilyXIIIUCG001.id.11294	rs76463770	A	G	0.0517	21.1581	0.19313	0.0419866	-0.0237	0.0401
549	genus.FamilyXIIIUCG001.id.11294	rs8076666	A	G	0.1362	20.0292	0.088655	0.0198094	0.0458	0.0208
550	genus.Flavonifractor.id.2059	rs114873521	C	T	0.0765	19.5605	-0.130067	0.0294087	0.0101	0.0266
551	genus.Flavonifractor.id.2059	rs11811696	T	C	0.1103	23.1904	-0.116063	0.0241012	0.0107	0.0246
552	genus.Flavonifractor.id.2059	rs12030302	A	G	0.4911	25.3607	-0.0692276	0.0137467	-0.0276	0.0136
553	genus.Flavonifractor.id.2059	rs34066017	A	G	0.2455	22.8784	0.0764294	0.0159789	0.0028	0.0169
554	genus.Flavonifractor.id.2059	rs806808	T	C	0.4761	23.8767	0.0667272	0.0136557	-0.0206	0.0137
555	genus.Fusicatenibacter.id.11305	rs10439674	A	G	0.2018	19.3667	-0.0572129	0.0130007	-0.0021	0.0168
556	genus.Fusicatenibacter.id.11305	rs167879	C	T	0.167	19.6562	-0.0659543	0.0148763	-0.0141	0.0192
557	genus.Fusicatenibacter.id.11305	rs16866708	G	A	0.1451	20.382	-0.0703526	0.0155832	-0.0295	0.0173
558	genus.Fusicatenibacter.id.11305	rs1864685	A	C	0.4652	20.9492	-0.0494799	0.0108105	0.0198	0.0138
559	genus.Fusicatenibacter.id.11305	rs2025938	G	A	0.0765	22.1723	-0.0967298	0.0205426	0.0186	0.0276
560	genus.Fusicatenibacter.id.11305	rs206581	A	G	0.2087	19.7476	-0.0568339	0.0127894	0.0266	0.0166
561	genus.Fusicatenibacter.id.11305	rs2132128	G	A	0.165	23.1755	-0.0771914	0.0160344	0.0112	0.0227
562	genus.Fusicatenibacter.id.11305	rs3303	T	C	0.0765	21.8387	-0.0953657	0.020407	0.0208	0.028
563	genus.Fusicatenibacter.id.11305	rs4378146	A	C	0.2416	24.2392	-0.0616691	0.0125259	-0.0031	0.0156
564	genus.Fusicatenibacter.id.11305	rs60254196	A	G	0.4592	20.2735	-0.0492427	0.0109365	0.0159	0.0137
565	genus.Fusicatenibacter.id.11305	rs62353480	A	G	0.171	23.2098	-0.0701397	0.0145589	0.0087	0.0181
566	genus.Fusicatenibacter.id.11305	rs6515626	G	A	0.0616	20.3862	0.141575	0.0313559	0.0254	0.0269
567	genus.Fusicatenibacter.id.11305	rs704418	T	C	0.1859	23.9366	0.0739124	0.0151073	0.0232	0.0206
568	genus.Fusicatenibacter.id.11305	rs73103914	A	G	0.1779	19.7355	-0.0597324	0.0134458	0.0046	0.0191
569	genus.Fusicatenibacter.id.11305	rs792108	T	C	0.3539	19.939	-0.0508345	0.0113843	0.0017	0.0138
570	genus.Fusicatenibacter.id.11305	rs8028026	A	G	0.0915	19.259	-0.0792146	0.0180505	0.0199	0.0235
571	genus.Fusicatenibacter.id.11305	rs8063430	T	C	0.0596	21.9239	-0.104026	0.022217	0.0095	0.0313
572	genus.Fusicatenibacter.id.11305	rs9905659	G	A	0.1879	20.3542	-0.061617	0.0136576	-0.0107	0.0177
573	genus.Gordonibacter.id.821	rs13412653	A	C	0.3539	20.2293	0.107597	0.0239228	0.0035	0.014
574	genus.Gordonibacter.id.821	rs16955299	G	A	0.0835	20.5272	-0.196423	0.0433538	-0.0307	0.023
575	genus.Gordonibacter.id.821	rs322296	G	A	0.1193	22.4393	0.17869	0.037722	-0.0386	0.0259
576	genus.Gordonibacter.id.821	rs35042269	C	A	0.1889	19.9852	-0.180293	0.0403296	0.0079	0.0215
577	genus.Gordonibacter.id.821	rs3765837	T	G	0.0785	19.348	-0.190729	0.0433608	0.0154	0.0264
578	genus.Gordonibacter.id.821	rs4596722	A	G	0.4761	19.7484	0.102908	0.0231571	-0.0243	0.0136
579	genus.Gordonibacter.id.821	rs72714787	C	A	0.1044	23.1409	0.181405	0.0377102	-0.0061	0.0202
580	genus.Gordonibacter.id.821	rs72939513	A	G	0.0537	19.0259	-0.21399	0.0490592	-0.0097	0.0308
581	genus.Gordonibacter.id.821	rs7294633	C	T	0.3509	26.5009	0.12867	0.0249946	-0.005	0.0154
582	genus.Gordonibacter.id.821	rs768830	G	A	0.1292	20.2124	0.149852	0.0333315	0.0155	0.0188
583	genus.Haemophilus.id.3698	rs10781340	G	A	0.166	21.8031	0.0948915	0.0203221	-0.006	0.0208
584	genus.Haemophilus.id.3698	rs111582866	G	A	0.1014	22.8149	-0.124265	0.026016	0.0025	0.0244
585	genus.Haemophilus.id.3698	rs35509	G	A	0.0785	22.7676	0.128249	0.0268779	0.0329	0.0339
586	genus.Haemophilus.id.3698	rs4822728	T	C	0.4374	21.7399	0.0705861	0.0151388	-0.0074	0.0136
587	genus.Haemophilus.id.3698	rs76022354	C	T	0.0328	23.4205	0.244638	0.0505504	-0.0131	0.0312
588	genus.Haemophilus.id.3698	rs78909003	T	C	0.0497	23.8805	-0.246256	0.0503924	-0.0057	0.0302
589	genus.Haemophilus.id.3698	rs9328464	T	C	0.492	23.615	0.0723095	0.0148799	-0.0026	0.0136
590	genus.Haemophilus.id.3698	rs9382510	C	T	0.2455	29.3422	-0.093521	0.0172649	-0.0069	0.0154
591	genus.Haemophilus.id.3698	rs9895850	T	C	0.0497	21.4367	-0.192957	0.0416755	-0.0384	0.0333
592	genus.Holdemanella.id.11393	rs12513188	G	A	0.2217	21.4263	0.0903906	0.0195276	-0.0069	0.0153
593	genus.Holdemanella.id.11393	rs17586763	T	C	0.0179	19.8504	-0.227285	0.0510135	-0.0734	0.0311
594	genus.Holdemanella.id.11393	rs1926302	G	A	0.1531	21.7679	-0.107972	0.0231421	-0.0144	0.0163
595	genus.Holdemanella.id.11393	rs34187114	C	A	0.166	21.3807	-0.104505	0.022601	-0.0064	0.0217
596	genus.Holdemanella.id.11393	rs35228298	G	A	0.2465	21.2307	0.0934832	0.0202886	0.002	0.0186
597	genus.Holdemanella.id.11393	rs4541991	T	C	0.2356	22.747	-0.0927334	0.0194435	0.0183	0.0146
598	genus.Holdemanella.id.11393	rs4802175	G	A	0.3529	20.7661	0.0790155	0.0173394	-0.0165	0.0147
599	genus.Holdemanella.id.11393	rs607782	T	C	0.3817	24.5177	-0.0854214	0.0172515	0.0051	0.0142
600	genus.Holdemanella.id.11393	rs62113381	T	C	0.159	20.6531	-0.105447	0.0232029	0.04	0.0202
601	genus.Holdemanella.id.11393	rs73011279	T	C	0.2078	23.2744	-0.0961669	0.0199336	0.0308	0.0161
602	genus.Holdemanella.id.11393	rs75764681	T	C	0.0626	22.3376	-0.283103	0.0598999	-0.049	0.0335
603	genus.Holdemania.id.2157	rs10885477	T	C	0.0616	20.0372	-0.135137	0.0301894	0.0311	0.0313
604	genus.Holdemania.id.2157	rs111745969	A	G	0.0795	20.6158	0.120677	0.0265781	-0.0542	0.02
605	genus.Holdemania.id.2157	rs113593397	A	G	0.1024	20.8268	-0.128935	0.0282526	-0.0018	0.0231
606	genus.Holdemania.id.2157	rs116500994	G	T	0.0517	21.9809	-0.13755	0.0293386	0.0065	0.0323
607	genus.Holdemania.id.2157	rs12701617	A	G	0.4583	19.5453	-0.0660617	0.0149427	0.0168	0.0135
608	genus.Holdemania.id.2157	rs1867876	T	C	0.2942	27.0093	0.0842919	0.0162192	0.0195	0.0149
609	genus.Holdemania.id.2157	rs4146507	C	T	0.2217	20.1672	0.079488	0.0177002	-0.014	0.0159
610	genus.Holdemania.id.2157	rs4636956	A	G	0.4622	19.748	-0.0665866	0.0149839	0.0086	0.0138
611	genus.Holdemania.id.2157	rs73139538	G	A	0.0527	20.5901	-0.148594	0.0327469	0.007	0.0401
612	genus.Holdemania.id.2157	rs77293403	A	G	0.0457	23.182	0.164556	0.0341775	-0.0209	0.0367
613	genus.Holdemania.id.2157	rs80149660	C	T	0.0586	20.1383	-0.232987	0.0519183	0.0068	0.0331
614	genus.Holdemania.id.2157	rs9500080	C	T	0.2346	26.8402	0.0926764	0.0178886	-0.0149	0.0181
615	genus.Holdemania.id.2157	rs9529719	T	C	0.325	21.2809	0.074038	0.0160494	-0.0237	0.0146
616	genus.Holdemania.id.2157	rs967319	T	C	0.2465	19.9098	0.0788638	0.0176744	0.01	0.0159
617	genus.Howardella.id.2000	rs10048062	C	T	0.1074	19.1718	-0.147352	0.0336531	-0.0073	0.0242
618	genus.Howardella.id.2000	rs12452946	A	G	0.499	21.3696	-0.105833	0.0228941	-0.0138	0.0136
619	genus.Howardella.id.2000	rs1484873	A	G	0.0686	24.1773	-0.227831	0.046335	0.0131	0.0189
620	genus.Howardella.id.2000	rs17167098	G	A	0.1133	23.1419	-0.169366	0.0352068	0.0069	0.0199
621	genus.Howardella.id.2000	rs2154047	C	A	0.0676	21.0101	-0.192557	0.0420093	0.0063	0.0242
622	genus.Howardella.id.2000	rs36081916	T	C	0.1113	20.2244	-0.18123	0.0402987	0.0495	0.0241
623	genus.Howardella.id.2000	rs3791893	A	G	0.1233	18.6766	0.147035	0.034023	0.0128	0.0195
624	genus.Howardella.id.2000	rs609430	T	G	0.339	21.918	-0.112045	0.0239328	0.0129	0.0142
625	genus.Howardella.id.2000	rs672217	G	A	0.1412	21.9959	0.164146	0.0349993	0.0024	0.0171
626	genus.Hungatella.id.11306	rs10044993	C	A	0.1173	19.4095	0.139547	0.0316748	0.0493	0.0244
627	genus.Hungatella.id.11306	rs13249325	T	G	0.3668	19.6078	-0.100023	0.0225883	-0.0086	0.0136
628	genus.Hungatella.id.11306	rs17092615	G	A	0.1243	20.3018	0.152235	0.0337867	0.0044	0.0196
629	genus.Hungatella.id.11306	rs34471047	A	G	0.1312	23.6514	-0.162871	0.03349	-0.0101	0.0177
630	genus.Hungatella.id.11306	rs72759041	G	T	0.2346	19.9374	-0.126025	0.0282242	-0.0081	0.0169
631	genus.Intestinibacter.id.11345	rs10805326	G	A	0.2783	30.8034	0.0775151	0.0139665	0.0244	0.015
632	genus.Intestinibacter.id.11345	rs11109097	C	T	0.3121	20.305	0.0624272	0.0138539	0.0167	0.0137
633	genus.Intestinibacter.id.11345	rs118030283	G	A	0.0378	21.8956	-0.151829	0.0324471	0.0182	0.0329
634	genus.Intestinibacter.id.11345	rs12210583	T	G	0.0577	19.298	0.155074	0.0353007	-0.0211	0.0361
635	genus.Intestinibacter.id.11345	rs16938435	T	C	0.0606	22.706	-0.112189	0.0235439	0.0596	0.0229
636	genus.Intestinibacter.id.11345	rs2098844	C	T	0.4245	20.0699	-0.0575295	0.0128416	-0.0214	0.0141
637	genus.Intestinibacter.id.11345	rs2702387	A	G	0.3519	21.2081	0.0608559	0.0132145	0.0063	0.0139
638	genus.Intestinibacter.id.11345	rs4327025	G	A	0.1948	27.5464	-0.0810346	0.0154397	0.0262	0.0175
639	genus.Intestinibacter.id.11345	rs447950	A	G	0.2992	21.1426	0.0628342	0.0136652	0.0109	0.0141
640	genus.Intestinibacter.id.11345	rs478972	T	C	0.0596	23.0611	-0.142681	0.0297116	-0.0084	0.0235
641	genus.Intestinibacter.id.11345	rs6062862	A	G	0.0944	20.4063	0.0924508	0.0204658	0.0147	0.0246
642	genus.Intestinibacter.id.11345	rs68093214	C	T	0.2575	19.5246	0.0662258	0.0149877	0.0121	0.0159
643	genus.Intestinibacter.id.11345	rs6875660	C	T	0.1233	21.0885	0.0890455	0.0193905	0.0131	0.0286
644	genus.Intestinibacter.id.11345	rs893394	G	A	0.4195	19.9099	0.0583322	0.0130729	0.0247	0.0138
645	genus.Intestinibacter.id.11345	rs9348442	C	T	0.0875	19.9871	0.099082	0.0221625	-0.0073	0.0203
646	genus.Intestinimonas.id.2062	rs10262702	T	C	0.1292	22.1894	0.0918017	0.0194885	0.0152	0.0207
647	genus.Intestinimonas.id.2062	rs11258178	A	G	0.4145	24.2636	0.0660742	0.0134139	0.0007	0.0136
648	genus.Intestinimonas.id.2062	rs12226153	A	G	0.0616	24.2502	-0.151142	0.0306922	0.0453	0.0583
649	genus.Intestinimonas.id.2062	rs17067892	C	T	0.0765	18.3828	0.107194	0.0250013	-0.0185	0.0239
650	genus.Intestinimonas.id.2062	rs1859797	G	A	0.496	20.9812	0.060368	0.0131793	0.0159	0.0136
651	genus.Intestinimonas.id.2062	rs2276760	A	G	0.2197	20.178	-0.0685233	0.0152546	-0.0272	0.016
652	genus.Intestinimonas.id.2062	rs2731794	C	T	0.0596	21.9418	0.120632	0.0257529	0.05	0.0377
653	genus.Intestinimonas.id.2062	rs2930225	G	T	0.2584	22.7504	0.0729524	0.0152948	0.0119	0.0162
654	genus.Intestinimonas.id.2062	rs4113676	A	C	0.0616	19.8733	-0.218507	0.0490152	-0.0117	0.0573
655	genus.Intestinimonas.id.2062	rs4784055	T	C	0.0557	20.6315	-0.175324	0.038599	-0.019	0.0313
656	genus.Intestinimonas.id.2062	rs62240188	G	A	0.0686	23.7014	0.130074	0.0267179	-0.0061	0.0235
657	genus.Intestinimonas.id.2062	rs6934519	C	T	0.2753	20.9818	0.0692373	0.0151154	-0.0012	0.0155
658	genus.Intestinimonas.id.2062	rs716604	A	G	0.1879	24.2886	0.0818068	0.0165992	0.0178	0.0161
659	genus.Intestinimonas.id.2062	rs7170984	T	C	0.2903	21.8575	-0.0658116	0.0140767	-0.0262	0.0152
660	genus.Intestinimonas.id.2062	rs72982915	C	T	0.0457	20.6822	0.183158	0.0402743	0.0602	0.0293
661	genus.Intestinimonas.id.2062	rs9823439	T	C	0.4414	19.5982	-0.0581947	0.0131455	0.0171	0.0137
662	genus.Lachnoclostridium.id.11308	rs1031599	G	T	0.0845	20.039	-0.078627	0.0175644	0.0311	0.0281
663	genus.Lachnoclostridium.id.11308	rs12566975	T	C	0.493	19.5798	-0.0468097	0.0105787	0.0373	0.0136
664	genus.Lachnoclostridium.id.11308	rs1528479	G	A	0.3698	19.7832	-0.0497798	0.0111919	-0.028	0.014
665	genus.Lachnoclostridium.id.11308	rs1997204	T	C	0.0527	19.9406	-0.108075	0.0242022	0.0437	0.0328
666	genus.Lachnoclostridium.id.11308	rs2385421	A	G	0.1044	17.0457	0.0746186	0.0180734	-0.0334	0.0212
667	genus.Lachnoclostridium.id.11308	rs3821998	C	A	0.0885	20.1439	-0.0864066	0.0192519	-0.044	0.0221
668	genus.Lachnoclostridium.id.11308	rs4738679	G	A	0.3648	20.813	-0.0520267	0.011404	0.0079	0.014
669	genus.Lachnoclostridium.id.11308	rs6112314	A	C	0.3966	26.964	-0.0561715	0.0108174	0.0149	0.0144
670	genus.Lachnoclostridium.id.11308	rs615997	T	C	0.499	23.0939	0.0511752	0.0106491	0.0054	0.0135
671	genus.Lachnoclostridium.id.11308	rs62285313	A	G	0.0855	22.6551	0.0864203	0.0181565	0.035	0.023
672	genus.Lachnoclostridium.id.11308	rs72829893	G	T	0.0656	19.1985	0.117472	0.0268103	0.0258	0.0223
673	genus.Lachnoclostridium.id.11308	rs78068103	A	G	0.0915	20.8137	0.0886199	0.0194248	-0.021	0.0212
674	genus.Lachnoclostridium.id.11308	rs789029	C	T	0.1889	21.6029	-0.0641289	0.0137974	-0.0155	0.0196
675	genus.Lachnospira.id.2004	rs13157098	A	G	0.167	24.4556	-0.0768058	0.0155312	0.0186	0.0185
676	genus.Lachnospira.id.2004	rs2520509	A	G	0.3181	20.099	0.0519063	0.011578	0.014	0.015
677	genus.Lachnospira.id.2004	rs4686798	T	C	0.3857	21.8603	0.0531826	0.0113747	-0.0092	0.0141
678	genus.Lachnospira.id.2004	rs4923324	G	A	0.2386	21.4189	-0.0617321	0.0133387	-0.0154	0.0185
679	genus.Lachnospira.id.2004	rs56791201	T	C	0.4573	21.9167	0.051823	0.0110697	-0.0094	0.0142
680	genus.LachnospiraceaeFCS020group.id.11314	rs10030408	A	G	0.4503	20.066	0.0549224	0.0122608	0.0022	0.0136
681	genus.LachnospiraceaeFCS020group.id.11314	rs10093861	G	A	0.498	22.0477	-0.0568869	0.0121152	-0.0043	0.0139
682	genus.LachnospiraceaeFCS020group.id.11314	rs1254846	G	A	0.0915	20.7709	0.105963	0.0232501	0.0436	0.0202
683	genus.LachnospiraceaeFCS020group.id.11314	rs1363769	T	C	0.0328	19.933	-0.200628	0.0449372	0.0804	0.0387
684	genus.LachnospiraceaeFCS020group.id.11314	rs2322265	C	T	0.2555	22.1495	-0.0666305	0.0141577	-0.0032	0.0155
685	genus.LachnospiraceaeFCS020group.id.11314	rs2862811	T	C	0.4543	21.5351	0.0564927	0.0121736	0.0081	0.0149
686	genus.LachnospiraceaeFCS020group.id.11314	rs35035870	T	C	0.0358	21.1578	-0.190615	0.0414403	-0.05	0.0352
687	genus.LachnospiraceaeFCS020group.id.11314	rs3999074	G	T	0.4781	20.4185	-0.0550587	0.0121847	0.0074	0.0136
688	genus.LachnospiraceaeFCS020group.id.11314	rs4452603	T	G	0.2863	19.748	0.0604208	0.0135965	-0.001	0.0155
689	genus.LachnospiraceaeFCS020group.id.11314	rs7249113	G	A	0.2813	25.9073	0.0679483	0.0133496	-0.0041	0.0149
690	genus.LachnospiraceaeFCS020group.id.11314	rs72793667	A	G	0.0835	22.4667	-0.116881	0.0246589	-0.0258	0.0349
691	genus.LachnospiraceaeFCS020group.id.11314	rs9788306	C	T	0.2843	23.0743	-0.062804	0.0130744	0.001	0.0151
692	genus.LachnospiraceaeNC2004group.id.11316	rs117467633	T	C	0.0626	19.6119	-0.169687	0.0383169	0.0496	0.0354
693	genus.LachnospiraceaeNC2004group.id.11316	rs12127733	G	A	0.1779	21.9217	0.115182	0.0246006	0.0228	0.0177
694	genus.LachnospiraceaeNC2004group.id.11316	rs12208226	C	A	0.1064	20.6677	-0.154739	0.0340372	0.0246	0.022
695	genus.LachnospiraceaeNC2004group.id.11316	rs12863463	G	A	0.0547	20.4977	-0.156365	0.0345372	0.002	0.0255
696	genus.LachnospiraceaeNC2004group.id.11316	rs17067076	G	A	0.0765	19.2767	-0.154631	0.0352194	-0.004	0.0213
697	genus.LachnospiraceaeNC2004group.id.11316	rs1928659	T	C	0.2495	20.4978	0.102522	0.0226445	0.0022	0.017
698	genus.LachnospiraceaeNC2004group.id.11316	rs1929743	T	C	0.3121	19.351	0.0837206	0.0190318	-0.009	0.0144
699	genus.LachnospiraceaeNC2004group.id.11316	rs3756315	A	G	0.339	21.9905	-0.0883469	0.0188397	-0.0015	0.0149
700	genus.LachnospiraceaeNC2004group.id.11316	rs6116753	G	A	0.2396	22.6233	0.0994748	0.0209139	-0.0006	0.0177
701	genus.LachnospiraceaeND3007group.id.11317	rs2861203	G	A	0.3191	20.2181	0.0572304	0.0127279	0.0175	0.015
702	genus.LachnospiraceaeND3007group.id.11317	rs72776675	T	C	0.175	19.1228	-0.0647067	0.014797	-0.0075	0.0181
703	genus.LachnospiraceaeND3007group.id.11317	rs9932954	A	G	0.4284	23.4674	-0.0561864	0.0115984	0.0002	0.0144
704	genus.LachnospiraceaeNK4A136group.id.11319	rs10952110	G	T	0.4483	19.7964	0.0487709	0.0109614	-0.0106	0.0137
705	genus.LachnospiraceaeNK4A136group.id.11319	rs11263806	A	G	0.2783	20.1887	-0.0524615	0.0116758	0.0051	0.0144
706	genus.LachnospiraceaeNK4A136group.id.11319	rs12611395	A	G	0.0895	20.4351	-0.0902532	0.0199652	0.0039	0.0222
707	genus.LachnospiraceaeNK4A136group.id.11319	rs160061	A	G	0.4682	22.5963	0.0513831	0.0108094	-0.0102	0.0136
708	genus.LachnospiraceaeNK4A136group.id.11319	rs28540839	A	C	0.4871	21.1239	0.0508285	0.0110591	-0.0046	0.0136
709	genus.LachnospiraceaeNK4A136group.id.11319	rs2880566	T	C	0.1879	19.8155	0.0599578	0.0134693	0.0026	0.0193
710	genus.LachnospiraceaeNK4A136group.id.11319	rs4955932	T	C	0.3956	20.2531	-0.0492283	0.0109388	-0.0178	0.0141
711	genus.LachnospiraceaeNK4A136group.id.11319	rs59805249	T	C	0.0905	20.2605	0.0936162	0.0207982	-0.0292	0.0234
712	genus.LachnospiraceaeNK4A136group.id.11319	rs68104925	T	C	0.3708	22.647	-0.0549104	0.0115385	-0.0138	0.0147
713	genus.LachnospiraceaeNK4A136group.id.11319	rs7073658	T	G	0.4046	20.7456	-0.0499621	0.0109693	0.0176	0.0137
714	genus.LachnospiraceaeNK4A136group.id.11319	rs73044693	A	G	0.0666	21.9	-0.10758	0.0229884	0.0022	0.0271
715	genus.LachnospiraceaeNK4A136group.id.11319	rs7616165	G	T	0.0368	22.739	-0.230542	0.0483465	-0.0649	0.0437
716	genus.LachnospiraceaeNK4A136group.id.11319	rs76193507	A	G	0.0567	21.1293	-0.22973	0.0499776	0.0101	0.0241
717	genus.LachnospiraceaeNK4A136group.id.11319	rs7832116	A	G	0.1461	22.1987	-0.0714756	0.0151703	0.0081	0.0204
718	genus.LachnospiraceaeNK4A136group.id.11319	rs954878	A	G	0.4503	22.7821	-0.0520656	0.0109082	0.0121	0.0141
719	genus.LachnospiraceaeUCG001.id.11321	rs12131224	C	T	0.1163	20.4243	0.117095	0.02591	-0.0027	0.0219
720	genus.LachnospiraceaeUCG001.id.11321	rs2050911	G	A	0.3042	23.8313	0.0751466	0.0153934	-0.0162	0.0144
721	genus.LachnospiraceaeUCG001.id.11321	rs2371284	T	C	0.2227	20.0559	-0.0761893	0.0170127	-0.0249	0.0163
722	genus.LachnospiraceaeUCG001.id.11321	rs437876	T	C	0.3728	29.3761	0.0784637	0.0144768	0.0264	0.0143
723	genus.LachnospiraceaeUCG001.id.11321	rs4981345	T	C	0.3509	20.7171	-0.0681973	0.0149831	0.0112	0.0145
724	genus.LachnospiraceaeUCG001.id.11321	rs573933	T	C	0.1024	21.5655	-0.107898	0.0232346	0.0012	0.0221
725	genus.LachnospiraceaeUCG001.id.11321	rs62496417	T	G	0.2714	20.4101	-0.0748504	0.0165681	0.0252	0.0165
726	genus.LachnospiraceaeUCG001.id.11321	rs7341608	T	C	0.1899	19.5142	-0.0784757	0.0177648	-0.0081	0.02
727	genus.LachnospiraceaeUCG001.id.11321	rs78848836	A	G	0.0835	20.9415	-0.118868	0.0259753	0.0073	0.0221
728	genus.LachnospiraceaeUCG001.id.11321	rs8052586	T	C	0.0447	19.8405	0.176336	0.0395882	-0.0184	0.0281
729	genus.LachnospiraceaeUCG001.id.11321	rs9403580	C	T	0.1093	22.0104	0.107801	0.0229777	0.0183	0.0203
730	genus.LachnospiraceaeUCG001.id.11321	rs985416	C	T	0.2058	28.4809	0.0970258	0.0181807	-0.0095	0.0177
731	genus.LachnospiraceaeUCG001.id.11321	rs11128180	A	G	0.2237	21.4041	0.0648288	0.0140126	-0.0351	0.016
732	genus.LachnospiraceaeUCG004.id.11324	rs12072562	T	C	0.0517	19.2254	0.133104	0.0303566	-0.0253	0.0354
733	genus.LachnospiraceaeUCG004.id.11324	rs12673420	G	A	0.4414	21.9305	0.0554351	0.0118375	0.0235	0.0136
734	genus.LachnospiraceaeUCG004.id.11324	rs12747809	G	A	0.34	24.4892	-0.062197	0.0125685	0.0189	0.0151
735	genus.LachnospiraceaeUCG004.id.11324	rs12894272	A	G	0.3002	21.4356	0.0579792	0.0125229	0.0178	0.0143
736	genus.LachnospiraceaeUCG004.id.11324	rs233486	A	G	0.1243	20.2307	-0.0799088	0.017766	-0.0233	0.0196
737	genus.LachnospiraceaeUCG004.id.11324	rs2444793	C	T	0.4702	21.0644	-0.0542433	0.0118188	-0.0147	0.0139
738	genus.LachnospiraceaeUCG004.id.11324	rs2726805	A	G	0.4085	20.5938	0.0548397	0.0120844	0.0023	0.0138
739	genus.LachnospiraceaeUCG004.id.11324	rs2882478	G	A	0.4553	23.7814	-0.0577091	0.0118338	-0.0344	0.0137
740	genus.LachnospiraceaeUCG004.id.11324	rs35182105	A	G	0.0726	20.5221	-0.109724	0.024221	-0.0327	0.0303
741	genus.LachnospiraceaeUCG004.id.11324	rs6656451	C	T	0.4394	20.7034	-0.05436	0.011947	-0.023	0.0136
742	genus.LachnospiraceaeUCG004.id.11324	rs7629954	A	G	0.0686	20.7167	0.108441	0.023825	0.0598	0.0327
743	genus.LachnospiraceaeUCG004.id.11324	rs10741777	T	C	0.2614	24.9941	-0.0973842	0.0194791	0.0189	0.0147
744	genus.LachnospiraceaeUCG008.id.11328	rs10793103	C	T	0.3042	28.8887	0.0974344	0.0181279	0.007	0.0137
745	genus.LachnospiraceaeUCG008.id.11328	rs10801803	G	A	0.162	23.1778	-0.117029	0.0243085	0.0316	0.0192
746	genus.LachnospiraceaeUCG008.id.11328	rs13024781	T	C	0.497	22.3801	-0.0798769	0.0168846	0.0022	0.0136
747	genus.LachnospiraceaeUCG008.id.11328	rs57091572	A	G	0.1402	21.9372	-0.110443	0.0235801	0.0267	0.02
748	genus.LachnospiraceaeUCG008.id.11328	rs61944774	A	G	0.0577	20.8554	0.179838	0.0393797	-0.0003	0.031
749	genus.LachnospiraceaeUCG008.id.11328	rs62277846	C	T	0.2356	23.2118	0.102292	0.0212319	-0.0164	0.0173
750	genus.LachnospiraceaeUCG008.id.11328	rs67078837	T	C	0.4583	24.5559	-0.0845848	0.0170693	-0.0152	0.0138
751	genus.LachnospiraceaeUCG008.id.11328	rs75356640	G	A	0.0885	20.2844	0.136523	0.0303128	-0.0707	0.0208
752	genus.LachnospiraceaeUCG008.id.11328	rs955844	A	C	0.1998	24.0801	0.112064	0.0228369	-0.0056	0.0197
753	genus.LachnospiraceaeUCG008.id.11328	rs10414815	T	C	0.1193	20.6096	0.10453	0.0230253	-0.0397	0.0327
754	genus.LachnospiraceaeUCG010.id.11330	rs11192447	A	G	0.0746	27.0392	0.126592	0.024345	0.0014	0.0312
755	genus.LachnospiraceaeUCG010.id.11330	rs12346653	C	T	0.2744	22.2053	0.0657686	0.0139569	0.0065	0.0167
756	genus.LachnospiraceaeUCG010.id.11330	rs17730011	G	A	0.2187	19.9979	-0.0702357	0.015706	-0.0086	0.0166
757	genus.LachnospiraceaeUCG010.id.11330	rs2833528	C	T	0.3608	19.3594	-0.0562148	0.0127763	-0.0064	0.0141
758	genus.LachnospiraceaeUCG010.id.11330	rs336138	G	T	0.163	20.5733	0.0779543	0.0171865	0.0247	0.0214
759	genus.LachnospiraceaeUCG010.id.11330	rs4576377	A	C	0.3837	20.2718	-0.0572001	0.0127043	0.003	0.0142
760	genus.LachnospiraceaeUCG010.id.11330	rs72894957	G	A	0.0477	20.8786	0.222263	0.0486425	-0.009	0.0453
761	genus.LachnospiraceaeUCG010.id.11330	rs74315802	G	T	0.1213	22.3428	0.0867262	0.0183477	0.033	0.0179
762	genus.LachnospiraceaeUCG010.id.11330	rs9981767	A	C	0.3161	24.6295	0.0655062	0.0131994	0.0143	0.0156
763	genus.LachnospiraceaeUCG010.id.11330	rs12693845	C	T	0.3569	20.6075	-0.0805447	0.0177429	0.0261	0.0141
764	genus.Lactobacillus.id.1837	rs1530559	G	A	0.4324	20.3545	0.0804001	0.0178207	-0.0332	0.0138
765	genus.Lactobacillus.id.1837	rs16861661	G	A	0.0497	23.0492	-0.183147	0.038148	-0.0179	0.0274
766	genus.Lactobacillus.id.1837	rs62314653	C	A	0.0626	22.6262	0.187692	0.0394585	-0.0079	0.029
767	genus.Lactobacillus.id.1837	rs7399658	G	A	0.2157	23.3134	-0.107134	0.0221883	0.0052	0.0177
768	genus.Lactobacillus.id.1837	rs768253	T	G	0.3907	21.2518	-0.079195	0.0171791	-0.0245	0.0136
769	genus.Lactobacillus.id.1837	rs77478751	A	G	0.0537	21.3609	-0.219886	0.0475759	-0.0292	0.0214
770	genus.Lactobacillus.id.1837	rs921925	A	C	0.2624	23.4947	0.0985077	0.0203229	-0.0079	0.0167
771	genus.Lactobacillus.id.1837	rs10417872	T	G	0.2584	23.2756	0.118306	0.024522	0.0089	0.0151
772	genus.Lactococcus.id.1851	rs123059	T	C	0.2217	24.7686	-0.13671	0.0274694	0.0101	0.0166
773	genus.Lactococcus.id.1851	rs12621813	G	A	0.2823	20.4125	0.108423	0.0239978	0.0013	0.0154
774	genus.Lactococcus.id.1851	rs17168302	G	A	0.0656	20.4016	0.191857	0.0424761	0.0389	0.0221
775	genus.Lactococcus.id.1851	rs2293361	C	T	0.0646	21.3687	-0.199221	0.0430969	0.0098	0.0303
776	genus.Lactococcus.id.1851	rs4766997	C	T	0.2962	23.1093	0.114599	0.023839	-0.0028	0.0137
777	genus.Lactococcus.id.1851	rs55910161	C	T	0.1352	22.6946	0.146426	0.0307367	0.0323	0.0217
778	genus.Lactococcus.id.1851	rs6674304	C	T	0.0686	20.6187	0.200758	0.0442121	0.0182	0.036
779	genus.Lactococcus.id.1851	rs7992246	T	C	0.3469	20.3977	0.104232	0.0230786	0.0043	0.014
780	genus.Lactococcus.id.1851	rs11620597	T	C	0.0527	19.3395	0.119479	0.0271688	0.0135	0.0444
781	genus.Marvinbryantia.id.2005	rs1187983	C	T	0.1223	23.4502	-0.0935456	0.0193174	0.0126	0.0225
782	genus.Marvinbryantia.id.2005	rs146541147	G	A	0.0706	19.6031	0.118845	0.0268423	0.0015	0.0387
783	genus.Marvinbryantia.id.2005	rs2724813	A	G	0.2008	25.1803	-0.0840769	0.0167551	-0.0008	0.016
784	genus.Marvinbryantia.id.2005	rs2842896	C	T	0.4722	24.5192	-0.0649396	0.0131146	0.0016	0.0139
785	genus.Marvinbryantia.id.2005	rs2863363	A	G	0.3678	21.688	0.0634861	0.0136323	0.0179	0.0158
786	genus.Marvinbryantia.id.2005	rs3125832	A	C	0.2624	20.4774	0.0679323	0.015012	-0.0431	0.0163
787	genus.Marvinbryantia.id.2005	rs61884471	G	A	0.0845	25.0849	0.124426	0.0248431	0.0135	0.0219
788	genus.Marvinbryantia.id.2005	rs72948274	A	C	0.0577	21.5459	-0.126354	0.0272212	-0.0252	0.0278
789	genus.Marvinbryantia.id.2005	rs8006832	G	T	0.1113	19.317	-0.0952415	0.0216699	-0.0191	0.0239
790	genus.Marvinbryantia.id.2005	rs10202904	T	G	0.4672	22.2598	-0.112811	0.0239106	-0.0015	0.0139
791	genus.Methanobrevibacter.id.123	rs1334944	T	C	0.2853	20.3293	0.115197	0.0255492	0.0133	0.0152
792	genus.Methanobrevibacter.id.123	rs4802933	A	G	0.1779	19.3735	-0.135628	0.0308139	0.0321	0.0162
793	genus.Methanobrevibacter.id.123	rs6776814	T	C	0.0895	20.2498	-0.188956	0.0419905	-0.0855	0.0489
794	genus.Methanobrevibacter.id.123	rs73457410	A	G	0.0666	24.0639	0.218128	0.044466	-0.0534	0.0279
795	genus.Methanobrevibacter.id.123	rs894996	C	A	0.0716	22.0635	0.214213	0.0456045	0.0108	0.0268
796	genus.Methanobrevibacter.id.123	rs10093869	A	G	0.3757	21.2337	-0.0577795	0.0125389	-0.0055	0.0138
797	genus.Odoribacter.id.952	rs10423795	C	T	0.4066	20.6573	0.0550695	0.0121164	0.0285	0.0141
798	genus.Odoribacter.id.952	rs28417404	A	G	0.169	20.2903	-0.0726896	0.0161372	-0.0404	0.023
799	genus.Odoribacter.id.952	rs4793970	A	G	0.3012	19.9125	-0.0576329	0.0129154	0.0071	0.0142
800	genus.Odoribacter.id.952	rs6856150	G	A	0.1183	20.6349	0.0881922	0.0194146	-0.0375	0.0207
801	genus.Odoribacter.id.952	rs74553962	T	G	0.0626	21.1461	0.121449	0.0264106	-0.0372	0.0259
802	genus.Odoribacter.id.952	rs77779484	G	A	0.0586	24.7127	-0.133489	0.0268526	0.0469	0.0286
803	genus.Odoribacter.id.952	rs1035588	A	G	0.3827	20.8497	-0.108148	0.0236848	0.0143	0.0141
804	genus.Olsenella.id.822	rs17148768	G	A	0.2117	22.57	0.140434	0.0295602	-0.0017	0.0183
805	genus.Olsenella.id.822	rs2759329	G	A	0.34	21.9471	-0.111131	0.0237218	-0.0103	0.0141
806	genus.Olsenella.id.822	rs35225860	A	G	0.0567	21.4862	-0.223604	0.0482391	0.0097	0.0352
807	genus.Olsenella.id.822	rs61090148	A	G	0.4225	20.5148	-0.104783	0.0231343	0.0043	0.0138
808	genus.Olsenella.id.822	rs62112538	C	T	0.0805	24.0062	-0.19943	0.0407033	-0.0282	0.022
809	genus.Olsenella.id.822	rs72691585	C	A	0.0686	22.8722	-0.249079	0.0520814	0.0238	0.02
810	genus.Olsenella.id.822	rs7540303	C	T	0.4215	20.892	0.108044	0.023638	-0.0058	0.0141
811	genus.Olsenella.id.822	rs8066522	G	A	0.3469	19.64	-0.106529	0.0240379	0.0084	0.0145
812	genus.Olsenella.id.822	rs9460691	C	A	0.2167	19.9415	0.119966	0.0268645	0.0043	0.0174
813	genus.Olsenella.id.822	rs11627628	T	C	0.0726	24.605	0.143961	0.0290223	-0.0186	0.0257
814	genus.Oscillibacter.id.2063	rs11990279	T	C	0.2396	20.8972	-0.0824934	0.0180457	0.0202	0.0193
815	genus.Oscillibacter.id.2063	rs12649930	T	G	0.0944	21.935	0.121589	0.0259612	0.0058	0.0227
816	genus.Oscillibacter.id.2063	rs133832	A	C	0.3131	23.9928	-0.0795527	0.0162411	0.0016	0.0152
817	genus.Oscillibacter.id.2063	rs16866406	A	G	0.1392	22.4256	0.0988765	0.0208795	0.0404	0.0188
818	genus.Oscillibacter.id.2063	rs16934185	A	G	0.1044	21.1748	-0.129568	0.028157	0.038	0.0223
819	genus.Oscillibacter.id.2063	rs234108	A	G	0.4801	24.1164	0.0749553	0.0152632	-0.0017	0.0138
820	genus.Oscillibacter.id.2063	rs36095275	C	T	0.3618	23.0054	-0.0752368	0.0156861	0.0156	0.0138
821	genus.Oscillibacter.id.2063	rs4506202	A	G	0.4841	21.8251	-0.0711323	0.0152261	-0.0086	0.0137
822	genus.Oscillibacter.id.2063	rs61883564	A	G	0.1243	21.0287	-0.101351	0.0221016	0.0011	0.0198
823	genus.Oscillibacter.id.2063	rs75453768	G	T	0.0865	20.6665	0.12212	0.0268629	-0.0256	0.0231
824	genus.Oscillibacter.id.2063	rs761240	T	G	0.0666	20.6394	-0.17664	0.0388812	-0.0091	0.0314
825	genus.Oscillibacter.id.2063	rs9393920	A	G	0.4354	24.294	-0.0744662	0.0151081	-0.0332	0.0143
826	genus.Oscillibacter.id.2063	rs12206468	G	A	0.0636	24.3185	-0.133016	0.0269733	0.004	0.0255
827	genus.Oscillospira.id.2064	rs1954532	T	C	0.2087	22.2277	-0.0826246	0.0175252	0.0217	0.0172
828	genus.Oscillospira.id.2064	rs28889936	A	C	0.1083	20.3475	0.114051	0.0252838	-0.0002	0.0231
829	genus.Oscillospira.id.2064	rs62422654	C	T	0.1471	20.572	0.0898456	0.0198088	0.0216	0.0168
830	genus.Oscillospira.id.2064	rs72866977	A	C	0.0696	21.4875	-0.130569	0.0281674	-0.0472	0.0255
831	genus.Oscillospira.id.2064	rs751183	T	C	0.2455	20.2162	-0.0774322	0.0172216	-0.0051	0.0177
832	genus.Oscillospira.id.2064	rs8076323	A	G	0.2575	20.8855	0.0715392	0.0156539	-0.0039	0.0145
833	genus.Oscillospira.id.2064	rs10464997	G	A	0.1531	21.8145	0.137691	0.0294804	-0.0177	0.0176
834	genus.Oxalobacter.id.2978	rs11108500	A	G	0.0765	21.7079	-0.199099	0.0427327	-0.0071	0.0239
835	genus.Oxalobacter.id.2978	rs111966731	T	C	0.0716	20.4193	0.213114	0.047162	-0.0012	0.0242
836	genus.Oxalobacter.id.2978	rs12002250	A	C	0.0596	21.6793	0.217122	0.0466317	0.0047	0.0335
837	genus.Oxalobacter.id.2978	rs1569853	T	C	0.1382	21.6166	-0.138078	0.0296981	-0.0312	0.0208
838	genus.Oxalobacter.id.2978	rs36057338	G	T	0.0755	24.323	0.207847	0.0421439	0.0015	0.0381
839	genus.Oxalobacter.id.2978	rs3862635	C	T	0.0785	19.0864	-0.172142	0.0394026	0.0047	0.0236
840	genus.Oxalobacter.id.2978	rs4428215	G	A	0.2604	28.9307	0.130293	0.0242237	0.0123	0.0156
841	genus.Oxalobacter.id.2978	rs6000536	C	T	0.2107	26.6374	-0.130992	0.0253804	-0.0119	0.0183
842	genus.Oxalobacter.id.2978	rs6993398	G	A	0.1531	20.813	0.127217	0.0278855	0.0199	0.0176
843	genus.Oxalobacter.id.2978	rs736744	C	T	0.4155	31.1352	0.117882	0.0211262	0.0009	0.0137
844	genus.Oxalobacter.id.2978	rs115602804	G	A	0.0666	21.4176	0.10308	0.0222736	0.0418	0.0219
845	genus.Parabacteroides.id.954	rs4236095	G	A	0.1252	23.5416	0.0761961	0.0157042	-0.0201	0.0227
846	genus.Parabacteroides.id.954	rs60884758	C	T	0.165	24.4006	-0.0702667	0.0142249	0.0132	0.0178
847	genus.Parabacteroides.id.954	rs6657302	T	C	0.0517	21.4794	-0.10452	0.0225521	-0.0152	0.028
848	genus.Parabacteroides.id.954	rs7298818	C	T	0.0765	19.5736	0.0888832	0.0200902	0.0108	0.0225
849	genus.Parabacteroides.id.954	rs10842464	T	C	0.4185	19.3048	-0.0758215	0.0172568	-0.0107	0.0149
850	genus.Paraprevotella.id.962	rs145020347	A	G	0.1392	22.5793	-0.12465	0.0262323	-0.0007	0.0193
851	genus.Paraprevotella.id.962	rs17109926	A	G	0.1879	20.9031	-0.0988335	0.0216172	0.0264	0.0152
852	genus.Paraprevotella.id.962	rs17785622	A	G	0.0596	22.3855	0.248065	0.0524304	0.0011	0.0358
853	genus.Paraprevotella.id.962	rs2081023	A	G	0.1024	26.8543	-0.122561	0.0236507	-0.0184	0.0195
854	genus.Paraprevotella.id.962	rs3008582	T	C	0.1322	21.6433	0.10572	0.0227246	0.0204	0.0173
855	genus.Paraprevotella.id.962	rs3801748	G	A	0.3459	20.6244	0.0779721	0.0171691	-0.0098	0.0142
856	genus.Paraprevotella.id.962	rs4756632	G	T	0.0934	22.9589	-0.138905	0.0289897	-0.0126	0.0203
857	genus.Paraprevotella.id.962	rs4767113	C	T	0.2873	23.0469	0.0882466	0.018382	-0.0059	0.0146
858	genus.Paraprevotella.id.962	rs58117850	C	A	0.0706	21.4266	-0.149982	0.0324013	0.0164	0.0295
859	genus.Paraprevotella.id.962	rs7240324	T	G	0.1909	20.315	-0.10229	0.0226948	-0.0403	0.0159
860	genus.Paraprevotella.id.962	rs9602779	A	C	0.173	23.4627	-0.106692	0.0220264	-0.0182	0.0159
861	genus.Paraprevotella.id.962	rs9900242	A	G	0.3608	23.6994	-0.0852967	0.0175212	-0.0124	0.0143
862	genus.Paraprevotella.id.962	rs10899911	A	G	0.2724	23.4288	-0.0717102	0.0148151	-0.02	0.0161
863	genus.Parasutterella.id.2892	rs11715853	G	A	0.3141	20.5864	-0.0662952	0.0146114	-0.0146	0.0149
864	genus.Parasutterella.id.2892	rs2090816	A	C	0.1571	22.494	0.0840967	0.0177315	0.007	0.0178
865	genus.Parasutterella.id.2892	rs35055552	T	C	0.0775	21.6533	0.109554	0.0235433	-0.0294	0.0197
866	genus.Parasutterella.id.2892	rs55877868	A	C	0.0964	20.9735	-0.104458	0.0228089	0.0691	0.0226
867	genus.Parasutterella.id.2892	rs62273907	A	G	0.0497	20.873	0.229468	0.0502262	0.0153	0.0272
868	genus.Parasutterella.id.2892	rs6809952	G	A	0.2734	20.6062	-0.0684957	0.0150892	0.0025	0.0156
869	genus.Parasutterella.id.2892	rs6828768	C	T	0.5	23.0512	0.0636852	0.0132645	0.001	0.0136
870	genus.Parasutterella.id.2892	rs7303158	C	T	0.4423	23.2141	0.0646859	0.0134256	-0.0075	0.0137
871	genus.Parasutterella.id.2892	rs7311004	T	C	0.3757	20.4848	-0.0617522	0.0136438	-0.0176	0.0137
872	genus.Parasutterella.id.2892	rs7572229	G	A	0.4901	24.9285	0.066273	0.0132736	0.0028	0.0136
873	genus.Parasutterella.id.2892	rs78383039	T	C	0.0666	24.2501	-0.146315	0.0297119	-0.0615	0.0347
874	genus.Parasutterella.id.2892	rs8039785	T	G	0.4523	21.6151	0.0618345	0.0133	0.0217	0.0135
875	genus.Parasutterella.id.2892	rs823424	G	A	0.2097	20.6613	-0.0713448	0.0156958	-0.0013	0.0156
876	genus.Parasutterella.id.2892	rs10031059	T	C	0.2207	28.7838	-0.121167	0.0225844	-0.0291	0.016
877	genus.Peptococcus.id.2037	rs11001948	C	A	0.0706	25.1321	-0.191013	0.038102	-0.0093	0.0229
878	genus.Peptococcus.id.2037	rs12069354	C	T	0.0666	19.5109	0.16763	0.03795	0.0292	0.028
879	genus.Peptococcus.id.2037	rs2054133	G	A	0.4742	22.6058	0.0895433	0.0188332	-0.0225	0.0143
880	genus.Peptococcus.id.2037	rs36121075	A	G	0.1282	21.0944	-0.14067	0.030628	-0.0317	0.0182
881	genus.Peptococcus.id.2037	rs413827	G	A	0.2127	21.5369	0.110229	0.0237523	-0.0137	0.0159
882	genus.Peptococcus.id.2037	rs5770862	T	C	0.0666	20.6179	0.162018	0.0356813	-0.0227	0.0234
883	genus.Peptococcus.id.2037	rs62424012	G	A	0.0974	22.045	0.137164	0.0292136	0.0147	0.0286
884	genus.Peptococcus.id.2037	rs7033353	T	G	0.4195	22.5254	0.090152	0.018995	0.0214	0.0136
885	genus.Peptococcus.id.2037	rs72850165	T	C	0.1083	19.9853	-0.134304	0.0300423	0.0273	0.0254
886	genus.Peptococcus.id.2037	rs74592222	G	A	0.1173	20.7349	0.137957	0.0302965	0.0134	0.0214
887	genus.Peptococcus.id.2037	rs77681628	C	T	0.0586	26.7446	0.200307	0.0387328	-0.0071	0.0248
888	genus.Peptococcus.id.2037	rs12618201	A	G	0.3469	21.5565	0.0641657	0.0138202	-0.0246	0.0137
889	genus.Phascolarctobacterium.id.2168	rs1264476	T	G	0.1998	21.3569	0.0767335	0.0166041	0.0095	0.0175
890	genus.Phascolarctobacterium.id.2168	rs130483	A	G	0.3479	20.8101	0.0655056	0.0143596	-0.0014	0.0139
891	genus.Phascolarctobacterium.id.2168	rs28525131	G	A	0.0944	19.4503	-0.118657	0.0269048	-0.0224	0.0316
892	genus.Phascolarctobacterium.id.2168	rs56069061	G	A	0.1014	23.2789	-0.111306	0.0230694	-0.0205	0.0275
893	genus.Phascolarctobacterium.id.2168	rs56157888	A	C	0.17	24.2318	0.0954864	0.0193976	-0.0258	0.0164
894	genus.Phascolarctobacterium.id.2168	rs74540770	G	A	0.0646	21.8951	-0.121014	0.0258621	0.0058	0.0251
895	genus.Phascolarctobacterium.id.2168	rs75882962	T	C	0.167	25.8352	0.0968661	0.0190575	0.0022	0.0205
896	genus.Phascolarctobacterium.id.2168	rs7982713	G	A	0.2286	19.8395	0.0726922	0.0163201	0.0291	0.0152
897	genus.Phascolarctobacterium.id.2168	rs11035469	A	G	0.1958	21.3648	-0.144165	0.0311897	0.0071	0.0161
898	genus.Prevotella7.id.11182	rs118038478	A	G	0.0755	19.2386	0.205676	0.0468917	-0.0241	0.0267
899	genus.Prevotella7.id.11182	rs12124567	A	G	0.2624	19.4477	-0.121281	0.0275017	0.0372	0.0171
900	genus.Prevotella7.id.11182	rs12195431	T	C	0.0785	19.7411	0.196528	0.0442322	0.0003	0.023
901	genus.Prevotella7.id.11182	rs2240542	C	T	0.2575	21.3124	0.12085	0.0261776	-0.0079	0.0154
902	genus.Prevotella7.id.11182	rs2918132	C	T	0.3678	20.2275	-0.114648	0.0254916	-0.012	0.0142
903	genus.Prevotella7.id.11182	rs385483	A	G	0.2068	22.0378	0.137033	0.0291906	-0.0147	0.0168
904	genus.Prevotella7.id.11182	rs57404562	C	A	0.1799	24.2022	0.155486	0.0316057	-0.046	0.0203
905	genus.Prevotella7.id.11182	rs9426434	T	C	0.2734	19.7126	-0.123657	0.0278514	0.0134	0.0143
906	genus.Prevotella7.id.11182	rs9608249	A	G	0.171	22.1304	-0.158213	0.0336317	-0.0636	0.0216
907	genus.Prevotella7.id.11182	rs9959718	G	A	0.2495	23.3333	0.133012	0.0275361	-0.0067	0.0169
908	genus.Prevotella7.id.11182	rs111509883	T	C	0.0845	24.2346	0.171131	0.0347624	0.0258	0.022
909	genus.Prevotella9.id.11183	rs11685699	C	T	0.0825	22.858	-0.141357	0.0295665	-0.0064	0.0256
910	genus.Prevotella9.id.11183	rs117271932	A	G	0.0467	22.3263	0.208089	0.0440393	-0.026	0.0293
911	genus.Prevotella9.id.11183	rs12648235	T	C	0.1571	19.5651	0.0785902	0.0177676	0	0.0162
912	genus.Prevotella9.id.11183	rs1304512	G	A	0.2187	21.0782	0.0761593	0.0165885	0.0103	0.0154
913	genus.Prevotella9.id.11183	rs2104588	T	C	0.1193	19.7159	0.105558	0.023773	-0.0307	0.0294
914	genus.Prevotella9.id.11183	rs2495052	A	G	0.1789	19.8049	0.0838978	0.0188523	-0.028	0.019
915	genus.Prevotella9.id.11183	rs2683313	A	G	0.3082	22.843	-0.0724576	0.0151603	0.0026	0.0146
916	genus.Prevotella9.id.11183	rs4968431	G	T	0.3638	19.7156	0.0640113	0.0144162	-0.0092	0.0143
917	genus.Prevotella9.id.11183	rs7237249	C	T	0.1352	20.4579	-0.0823764	0.0182126	0.0001	0.0175
918	genus.Prevotella9.id.11183	rs72815774	T	C	0.0706	20.0913	-0.176186	0.0393068	-0.0013	0.0306
919	genus.Prevotella9.id.11183	rs746764	T	C	0.173	22.4573	-0.0915772	0.0193245	0.0456	0.0166
920	genus.Prevotella9.id.11183	rs7976209	T	C	0.167	19.3513	-0.0870786	0.0197951	-0.0389	0.0188
921	genus.Prevotella9.id.11183	rs9428102	A	G	0.2366	19.5677	-0.0778844	0.0176068	0.0119	0.0164
922	genus.Prevotella9.id.11183	rs9613013	G	A	0.1451	20.493	0.0917591	0.0202697	-0.0058	0.0208
923	genus.Prevotella9.id.11183	rs12501673	A	G	0.325	19.6983	0.116395	0.0262253	-0.0017	0.0154
924	genus.RikenellaceaeRC9gutgroup.id.11191	rs17032291	T	C	0.1412	21.2057	-0.169579	0.0368251	0.0372	0.0206
925	genus.RikenellaceaeRC9gutgroup.id.11191	rs17582787	A	G	0.1292	21.5335	-0.157739	0.0339924	0.0384	0.0182
926	genus.RikenellaceaeRC9gutgroup.id.11191	rs2074881	T	C	0.1789	19.2828	-0.142236	0.032391	-0.0198	0.0202
927	genus.RikenellaceaeRC9gutgroup.id.11191	rs2900503	G	T	0.171	27.8289	-0.172329	0.0326671	0.0127	0.0184
928	genus.RikenellaceaeRC9gutgroup.id.11191	rs2998141	T	C	0.2217	21.644	-0.136346	0.0293073	-0.0103	0.0161
929	genus.RikenellaceaeRC9gutgroup.id.11191	rs4270579	G	A	0.3042	18.9605	-0.118021	0.0271041	-0.0142	0.0146
930	genus.RikenellaceaeRC9gutgroup.id.11191	rs4717843	G	T	0.3618	20.9922	-0.119376	0.0260548	0.0057	0.0137
931	genus.RikenellaceaeRC9gutgroup.id.11191	rs7712231	A	G	0.165	19.8859	0.156284	0.0350462	-0.0371	0.02
932	genus.RikenellaceaeRC9gutgroup.id.11191	rs80309088	G	A	0.1292	20.6059	0.17405	0.0383423	0.0054	0.0212
933	genus.RikenellaceaeRC9gutgroup.id.11191	rs9887954	G	A	0.4364	21.2723	-0.114849	0.0249013	-0.0013	0.0139
934	genus.RikenellaceaeRC9gutgroup.id.11191	rs10279978	A	G	0.3479	23.7492	-0.0622202	0.0127675	0.0321	0.0147
935	genus.Romboutsia.id.11347	rs11221428	T	C	0.1551	21.0885	-0.0726779	0.0158263	0.008	0.0162
936	genus.Romboutsia.id.11347	rs16843578	C	T	0.0825	19.7849	-0.0875276	0.0196779	-0.0178	0.0305
937	genus.Romboutsia.id.11347	rs28603357	T	C	0.0636	20.4931	-0.214911	0.0474739	-0.0486	0.0493
938	genus.Romboutsia.id.11347	rs34302036	A	G	0.4145	20.7374	0.0550261	0.0120835	-0.0256	0.0138
939	genus.Romboutsia.id.11347	rs61841503	G	A	0.1372	29.351	0.092888	0.0171454	-0.0101	0.0203
940	genus.Romboutsia.id.11347	rs62504452	A	G	0.166	20.5443	-0.0710048	0.0156654	0.0031	0.0196
941	genus.Romboutsia.id.11347	rs7109293	A	G	0.0924	19.9575	0.0919112	0.0205738	-0.019	0.0213
942	genus.Romboutsia.id.11347	rs75200530	T	G	0.0467	20.4998	-0.190644	0.0421065	-0.0908	0.0406
943	genus.Romboutsia.id.11347	rs75987356	G	A	0.0686	21.3472	-0.129578	0.0280454	-0.0075	0.0257
944	genus.Romboutsia.id.11347	rs77702691	A	G	0.1024	20.4928	-0.094406	0.0208544	-0.036	0.0242
945	genus.Romboutsia.id.11347	rs9389266	T	G	0.169	19.8213	0.0722815	0.0162353	0.025	0.0179
946	genus.Romboutsia.id.11347	rs9567264	C	T	0.3201	20.6966	0.0580018	0.0127495	-0.0004	0.0144
947	genus.Romboutsia.id.11347	rs12740451	T	C	0.1252	20.6205	0.0697527	0.0153607	-0.0119	0.02
948	genus.Roseburia.id.2012	rs16910295	T	C	0.0606	21.8867	-0.0980434	0.020957	0.0627	0.0301
949	genus.Roseburia.id.2012	rs2160994	T	C	0.3797	23.969	0.0550687	0.0112481	0.0028	0.0144
950	genus.Roseburia.id.2012	rs2943022	T	C	0.4602	21.3911	0.0493786	0.0106763	0.0067	0.0138
951	genus.Roseburia.id.2012	rs302266	T	C	0.1203	20.1917	-0.0777312	0.0172985	0.0078	0.0205
952	genus.Roseburia.id.2012	rs329182	T	C	0.1571	20.3885	0.0690327	0.0152884	0.0215	0.0185
953	genus.Roseburia.id.2012	rs55858165	A	C	0.0775	19.6008	0.179284	0.0404954	-0.0119	0.036
954	genus.Roseburia.id.2012	rs57466170	C	T	0.0865	18.6669	0.0741405	0.0171601	-0.0194	0.0259
955	genus.Roseburia.id.2012	rs6445851	G	A	0.4006	21.1437	-0.0497336	0.0108158	0.0012	0.0141
956	genus.Roseburia.id.2012	rs6930661	C	T	0.0755	22.0078	-0.0961587	0.0204975	-0.0199	0.0287
957	genus.Roseburia.id.2012	rs75326254	C	T	0.0636	20.5332	-0.104628	0.0230897	0.0191	0.0289
958	genus.Roseburia.id.2012	rs78753150	A	C	0.0586	20.4793	0.0968739	0.0214067	0.0038	0.0228
959	genus.Roseburia.id.2012	rs9300744	C	T	0.2386	21.7326	-0.0588452	0.0126228	0.0107	0.0177
960	genus.Roseburia.id.2012	rs10827477	A	G	0.3151	22.5922	-0.0547387	0.0115163	-0.0012	0.0142
961	genus.Ruminiclostridium5.id.11355	rs113753996	T	C	0.1372	22.1285	0.0820689	0.0174463	0.0271	0.0175
962	genus.Ruminiclostridium5.id.11355	rs1223978	T	C	0.4801	20.0034	0.0484169	0.0108254	0.017	0.0137
963	genus.Ruminiclostridium5.id.11355	rs1492620	T	C	0.0805	21.271	-0.0830505	0.0180073	0.0105	0.0203
964	genus.Ruminiclostridium5.id.11355	rs2482038	C	A	0.4384	22.7639	0.0518991	0.0108777	0.0072	0.0139
965	genus.Ruminiclostridium5.id.11355	rs2791343	T	C	0.34	20.8104	0.051717	0.0113369	0.0136	0.0139
966	genus.Ruminiclostridium5.id.11355	rs2833828	G	A	0.4533	20.2879	0.0489617	0.0108702	0.0318	0.0138
967	genus.Ruminiclostridium5.id.11355	rs4955951	A	G	0.0924	18.5261	-0.0713749	0.0165826	0.0023	0.0211
968	genus.Ruminiclostridium5.id.11355	rs6121460	G	A	0.0805	21.934	0.0932955	0.0199206	0.0047	0.0251
969	genus.Ruminiclostridium5.id.11355	rs79968837	A	G	0.0686	24.1177	-0.0950311	0.0193507	-0.0625	0.0311
970	genus.Ruminiclostridium5.id.11355	rs8053158	A	G	0.1203	21.6512	-0.0740543	0.0159151	0.0211	0.0211
971	genus.Ruminiclostridium6.id.11356	rs116969552	A	G	0.0358	19.6139	-0.166823	0.0376681	0.0628	0.0408
972	genus.Ruminiclostridium6.id.11356	rs11992182	A	C	0.2883	20.5684	0.0625299	0.0137876	-0.0144	0.0163
973	genus.Ruminiclostridium6.id.11356	rs12362316	A	G	0.166	23.1739	0.0743588	0.0154466	0.0209	0.0161
974	genus.Ruminiclostridium6.id.11356	rs2548459	C	T	0.4702	20.4315	0.0554866	0.0122755	0.0317	0.0138
975	genus.Ruminiclostridium6.id.11356	rs35362464	C	A	0.1511	18.9564	0.0720077	0.0165387	-0.0078	0.0196
976	genus.Ruminiclostridium6.id.11356	rs56212330	A	G	0.3201	19.7826	0.0587451	0.0132078	-0.019	0.0153
977	genus.Ruminiclostridium6.id.11356	rs589368	G	A	0.0527	19.7527	-0.146727	0.0330138	-0.031	0.0379
978	genus.Ruminiclostridium6.id.11356	rs61060922	T	G	0.0447	24.3796	0.15913	0.0322283	-0.0197	0.0383
979	genus.Ruminiclostridium6.id.11356	rs67479537	T	C	0.0795	20.183	0.118994	0.026487	-0.0209	0.0323
980	genus.Ruminiclostridium6.id.11356	rs71414120	T	G	0.0765	24.4317	0.200894	0.0406434	0.0744	0.0312
981	genus.Ruminiclostridium6.id.11356	rs72991535	T	G	0.0596	21.1051	0.135604	0.0295174	-0.0327	0.0369
982	genus.Ruminiclostridium6.id.11356	rs792058	G	A	0.4274	19.5268	0.0554234	0.0125423	-0.0053	0.0138
983	genus.Ruminiclostridium6.id.11356	rs79968172	G	A	0.0557	22.8271	0.11614	0.0243083	-0.0103	0.0285
984	genus.Ruminiclostridium6.id.11356	rs9555756	A	C	0.1243	20.7123	-0.0804138	0.0176692	0.0381	0.0247
985	genus.Ruminiclostridium9.id.11357	rs6082461	A	C	0.2068	20.0381	0.0586425	0.0131004	-0.0086	0.0169
986	genus.Ruminiclostridium9.id.11357	rs7137760	C	T	0.4145	20.5035	0.050797	0.0112182	0.0085	0.0137
987	genus.Ruminiclostridium9.id.11357	rs74303178	T	C	0.3201	19.9501	0.0532742	0.0119274	0.0039	0.0146
988	genus.Ruminiclostridium9.id.11357	rs78191726	T	C	0.0905	20.2103	0.0944998	0.0210206	0.0182	0.0262
989	genus.Ruminiclostridium9.id.11357	rs918449	A	G	0.0696	23.2576	-0.0950908	0.0197177	-0.021	0.0264
990	genus.Ruminiclostridium9.id.11357	rs9522712	T	C	0.1451	20.3956	0.0699728	0.0154939	-0.014	0.0191
991	genus.Ruminiclostridium9.id.11357	rs9809789	C	T	0.168	20.1894	-0.0717454	0.0159673	0.0034	0.0177
992	genus.RuminococcaceaeNK4A214group.id.11358	rs11241747	C	T	0.3907	19.7806	0.0533858	0.0120035	-0.0102	0.015
993	genus.RuminococcaceaeNK4A214group.id.11358	rs11586410	G	A	0.1342	25.8149	-0.0863422	0.0169937	0.0001	0.0189
994	genus.RuminococcaceaeNK4A214group.id.11358	rs12642039	T	C	0.3658	21.4519	-0.0553003	0.0119397	0.0013	0.0141
995	genus.RuminococcaceaeNK4A214group.id.11358	rs12731	A	G	0.4513	21.0353	-0.0527684	0.0115053	-0.0048	0.014
996	genus.RuminococcaceaeNK4A214group.id.11358	rs13087692	T	G	0.3052	20.8181	0.0574623	0.012594	-0.0119	0.0148
997	genus.RuminococcaceaeNK4A214group.id.11358	rs136761	G	A	0.4294	24.3122	-0.0587521	0.0119155	0.0073	0.0142
998	genus.RuminococcaceaeNK4A214group.id.11358	rs147475196	A	G	0.0775	20.5347	-0.133769	0.0295196	0.0068	0.0223
999	genus.RuminococcaceaeNK4A214group.id.11358	rs35559912	T	C	0.0656	20.6291	-0.0925071	0.0203674	-0.0466	0.0211
1000	genus.RuminococcaceaeNK4A214group.id.11358	rs4814689	C	T	0.0666	22.036	-0.1083	0.0230708	-0.0111	0.0327
1001	genus.RuminococcaceaeNK4A214group.id.11358	rs5994253	A	G	0.1461	26.4934	-0.0811302	0.0157621	-0.0038	0.0195
1002	genus.RuminococcaceaeNK4A214group.id.11358	rs62027366	T	C	0.2296	19.9981	0.0615389	0.0137612	0.0228	0.0171
1003	genus.RuminococcaceaeNK4A214group.id.11358	rs6681678	C	T	0.0497	17.4216	-0.100174	0.024	0.0098	0.038
1004	genus.RuminococcaceaeNK4A214group.id.11358	rs7573569	T	C	0.0716	21.2645	0.107739	0.0233638	0.029	0.0285
1005	genus.RuminococcaceaeUCG002.id.11360	rs10916131	C	T	0.1382	22.3205	-0.069333	0.0146753	-0.0099	0.0185
1006	genus.RuminococcaceaeUCG002.id.11360	rs10927423	C	A	0.1829	23.3398	-0.0713617	0.0147712	-0.0041	0.0177
1007	genus.RuminococcaceaeUCG002.id.11360	rs10964441	G	A	0.0527	18.6826	-0.14906	0.034486	0.0216	0.0222
1008	genus.RuminococcaceaeUCG002.id.11360	rs113147300	A	G	0.1322	21.2403	-0.075842	0.0164562	0.0056	0.0199
1009	genus.RuminococcaceaeUCG002.id.11360	rs11607472	A	G	0.1074	19.5802	-0.0780229	0.0176325	0.0126	0.0271
1010	genus.RuminococcaceaeUCG002.id.11360	rs116974815	C	A	0.0577	22.8899	-0.189731	0.0396566	0.0351	0.0273
1011	genus.RuminococcaceaeUCG002.id.11360	rs12463378	A	G	0.4175	21.6938	-0.0522061	0.0112086	-0.028	0.0148
1012	genus.RuminococcaceaeUCG002.id.11360	rs15256	C	T	0.0865	18.9275	0.0732376	0.016834	0.0399	0.021
1013	genus.RuminococcaceaeUCG002.id.11360	rs55793120	T	C	0.0507	25.1191	0.137396	0.027414	-0.024	0.0288
1014	genus.RuminococcaceaeUCG002.id.11360	rs57079348	T	G	0.1213	19.632	-0.076573	0.017282	0.0029	0.0292
1015	genus.RuminococcaceaeUCG002.id.11360	rs62374283	T	C	0.2813	23.2154	-0.0581341	0.0120654	-0.0034	0.0141
1016	genus.RuminococcaceaeUCG002.id.11360	rs6542556	A	G	0.3449	19.9724	0.050974	0.011406	0.0017	0.014
1017	genus.RuminococcaceaeUCG002.id.11360	rs6793778	C	T	0.2624	19.8955	-0.0558706	0.0125258	0.0021	0.0155
1018	genus.RuminococcaceaeUCG002.id.11360	rs7120052	A	C	0.1759	21.2544	0.0624796	0.0135523	-0.0074	0.0174
1019	genus.RuminococcaceaeUCG002.id.11360	rs7155595	C	A	0.3091	23.734	0.0569929	0.0116986	-0.012	0.0148
1020	genus.RuminococcaceaeUCG002.id.11360	rs7249614	A	G	0.3847	19.7775	-0.0492778	0.0110807	-0.0126	0.014
1021	genus.RuminococcaceaeUCG002.id.11360	rs76847269	A	G	0.0567	21.0771	0.163508	0.0356151	0.0678	0.0425
1022	genus.RuminococcaceaeUCG002.id.11360	rs77564310	A	C	0.1789	25.6298	-0.0713093	0.0140855	0.0235	0.0168
1023	genus.RuminococcaceaeUCG002.id.11360	rs882348	A	G	0.1064	20.0572	-0.0799946	0.0178618	-0.0372	0.0212
1024	genus.RuminococcaceaeUCG003.id.11361	rs10490280	C	T	0.2177	21.9943	-0.0672094	0.0143309	0.0234	0.0174
1025	genus.RuminococcaceaeUCG003.id.11361	rs11243416	T	C	0.1014	23.4372	-0.0925653	0.0191203	0.0365	0.0268
1026	genus.RuminococcaceaeUCG003.id.11361	rs11831525	A	C	0.2147	22.0122	0.071227	0.0151814	-0.0136	0.0164
1027	genus.RuminococcaceaeUCG003.id.11361	rs16959793	A	C	0.2803	22.6924	-0.062527	0.0131259	-0.0052	0.0138
1028	genus.RuminococcaceaeUCG003.id.11361	rs2523124	T	C	0.3976	20.4681	-0.0546625	0.0120823	-0.0071	0.0139
1029	genus.RuminococcaceaeUCG003.id.11361	rs3013089	G	A	0.3847	20.9984	-0.0551473	0.0120346	-0.0079	0.0141
1030	genus.RuminococcaceaeUCG003.id.11361	rs4452755	A	C	0.3052	22.1725	-0.0634463	0.0134741	0.0029	0.0144
1031	genus.RuminococcaceaeUCG003.id.11361	rs4532474	G	A	0.1491	20.3667	0.0769231	0.017045	0.002	0.0184
1032	genus.RuminococcaceaeUCG003.id.11361	rs646327	G	A	0.4682	24.5667	0.0586696	0.011837	0.031	0.0138
1033	genus.RuminococcaceaeUCG003.id.11361	rs6759615	A	G	0.0696	26.2238	0.102523	0.0200204	-0.002	0.0229
1034	genus.RuminococcaceaeUCG003.id.11361	rs73341548	T	G	0.0517	28.4732	-0.170045	0.0318674	-0.0194	0.0291
1035	genus.RuminococcaceaeUCG003.id.11361	rs78720113	A	G	0.0696	21.3566	-0.115348	0.0249601	-0.039	0.0254
1036	genus.RuminococcaceaeUCG004.id.11362	rs10976229	T	G	0.1412	20.0103	0.095976	0.0214554	-0.0139	0.0203
1037	genus.RuminococcaceaeUCG004.id.11362	rs11961899	G	A	0.2714	19.2374	-0.0707825	0.0161381	0.0127	0.0152
1038	genus.RuminococcaceaeUCG004.id.11362	rs12125734	G	T	0.0865	27.0865	0.133972	0.0257417	0.0038	0.0232
1039	genus.RuminococcaceaeUCG004.id.11362	rs2248146	T	C	0.3221	20.1348	0.0689452	0.0153649	0.0152	0.0143
1040	genus.RuminococcaceaeUCG004.id.11362	rs3800178	C	T	0.2187	20.4422	-0.0804407	0.0177915	0.0272	0.0156
1041	genus.RuminococcaceaeUCG004.id.11362	rs516741	T	G	0.2634	21.757	-0.0755412	0.0161951	0.0002	0.0174
1042	genus.RuminococcaceaeUCG004.id.11362	rs550351	A	C	0.4404	19.055	0.078587	0.018003	-0.0084	0.0137
1043	genus.RuminococcaceaeUCG004.id.11362	rs6769553	A	G	0.2843	29.1264	0.0849743	0.0157451	-0.0136	0.0155
1044	genus.RuminococcaceaeUCG004.id.11362	rs7569771	A	G	0.2167	19.8689	-0.075914	0.0170308	-0.0179	0.0158
1045	genus.RuminococcaceaeUCG004.id.11362	rs872501	G	A	0.1272	20.0313	0.116125	0.025946	-0.0225	0.0256
1046	genus.RuminococcaceaeUCG004.id.11362	rs9818949	G	T	0.2187	20.7735	0.0859927	0.0188671	-0.022	0.0172
1047	genus.RuminococcaceaeUCG005.id.11363	rs10873449	T	C	0.169	20.6876	0.0654843	0.0143973	0.0339	0.0172
1048	genus.RuminococcaceaeUCG005.id.11363	rs10937802	G	A	0.0974	20.1855	0.0755811	0.0168226	-0.0007	0.0209
1049	genus.RuminococcaceaeUCG005.id.11363	rs10950694	T	C	0.4235	25.6196	0.0577628	0.011412	-0.0186	0.0142
1050	genus.RuminococcaceaeUCG005.id.11363	rs114279581	A	G	0.0477	21.5191	-0.146604	0.0316034	-0.0254	0.0258
1051	genus.RuminococcaceaeUCG005.id.11363	rs12288512	A	G	0.1799	21.3078	0.066635	0.0144356	0.0308	0.0159
1052	genus.RuminococcaceaeUCG005.id.11363	rs12604884	G	T	0.1809	22.0713	0.0675317	0.0143745	0.0148	0.0176
1053	genus.RuminococcaceaeUCG005.id.11363	rs2893871	G	A	0.1521	22.435	-0.073644	0.015548	0.01	0.0218
1054	genus.RuminococcaceaeUCG005.id.11363	rs34781347	G	A	0.0596	23.8348	0.188685	0.0386484	-0.0275	0.0265
1055	genus.RuminococcaceaeUCG005.id.11363	rs55793120	T	C	0.0507	18.9054	0.121548	0.0279546	-0.024	0.0288
1056	genus.RuminococcaceaeUCG005.id.11363	rs72776570	C	A	0.0825	19.4978	0.087067	0.0197179	0.0246	0.0229
1057	genus.RuminococcaceaeUCG005.id.11363	rs7449320	C	A	0.2207	20.9717	0.0599163	0.0130836	-0.0009	0.0161
1058	genus.RuminococcaceaeUCG005.id.11363	rs7555878	A	G	0.2803	21.9308	0.0586677	0.0125277	0.0049	0.0157
1059	genus.RuminococcaceaeUCG005.id.11363	rs7586445	G	A	0.1262	19.6571	0.0782349	0.0176458	0.0459	0.0203
1060	genus.RuminococcaceaeUCG005.id.11363	rs898577	T	C	0.0547	18.4132	-0.123012	0.0286671	-0.0294	0.0294
1061	genus.RuminococcaceaeUCG009.id.11366	rs113006825	T	C	0.1799	19.937	-0.0928893	0.0208035	-0.0045	0.0167
1062	genus.RuminococcaceaeUCG009.id.11366	rs12508214	C	T	0.3509	21.0262	-0.0774649	0.0168937	-0.007	0.0145
1063	genus.RuminococcaceaeUCG009.id.11366	rs138460696	A	G	0.1064	19.4506	0.139274	0.0315794	-0.0073	0.0258
1064	genus.RuminococcaceaeUCG009.id.11366	rs1550196	G	A	0.1173	24.8488	0.130842	0.0262478	-0.0091	0.0227
1065	genus.RuminococcaceaeUCG009.id.11366	rs2058609	A	G	0.3141	21.8369	0.0816464	0.017472	-0.005	0.0152
1066	genus.RuminococcaceaeUCG009.id.11366	rs2192926	A	G	0.2366	21.2904	-0.089048	0.0192989	0.0029	0.0145
1067	genus.RuminococcaceaeUCG009.id.11366	rs4079028	C	T	0.1938	21.0939	0.0915623	0.019936	0.0191	0.0159
1068	genus.RuminococcaceaeUCG009.id.11366	rs4708333	T	G	0.3022	23.1223	-0.084033	0.0174757	-0.0183	0.0144
1069	genus.RuminococcaceaeUCG009.id.11366	rs6952765	G	A	0.4612	19.2694	0.0732099	0.0166777	0.0081	0.0146
1070	genus.RuminococcaceaeUCG009.id.11366	rs758191	T	G	0.0636	22.2699	0.17702	0.0375113	0.0141	0.0229
1071	genus.RuminococcaceaeUCG009.id.11366	rs78410648	A	G	0.0974	19.0344	0.120989	0.0277317	0.0266	0.0219
1072	genus.RuminococcaceaeUCG009.id.11366	rs9558661	T	C	0.1869	20.0041	-0.0897823	0.0200739	-0.0188	0.017
1073	genus.RuminococcaceaeUCG010.id.11367	rs12597105	G	A	0.2773	21.5791	0.0670855	0.0144415	0.0048	0.0174
1074	genus.RuminococcaceaeUCG010.id.11367	rs2820282	A	C	0.4523	22.1269	-0.0592304	0.0125917	-0.0046	0.014
1075	genus.RuminococcaceaeUCG010.id.11367	rs682403	A	G	0.4761	22.2566	-0.0588161	0.0124671	0.0012	0.0136
1076	genus.RuminococcaceaeUCG010.id.11367	rs6958419	C	T	0.4891	21.9584	-0.0585718	0.0124994	0.0112	0.0136
1077	genus.RuminococcaceaeUCG010.id.11367	rs73218807	G	A	0.0577	20.4065	-0.166211	0.0367938	-0.017	0.0249
1078	genus.RuminococcaceaeUCG010.id.11367	rs7441445	C	T	0.4354	20.267	-0.05695	0.0126502	0.0107	0.0137
1079	genus.RuminococcaceaeUCG011.id.11368	rs10274562	C	T	0.3519	20.5704	0.110917	0.0244556	-0.0106	0.014
1080	genus.RuminococcaceaeUCG011.id.11368	rs12636310	G	A	0.2177	22.1461	0.132725	0.0282037	-0.006	0.0157
1081	genus.RuminococcaceaeUCG011.id.11368	rs12724320	C	T	0.2753	23.5243	-0.120881	0.0249229	0.0011	0.014
1082	genus.RuminococcaceaeUCG011.id.11368	rs1416041	A	C	0.1342	28.7781	-0.182339	0.0339898	0.0201	0.0168
1083	genus.RuminococcaceaeUCG011.id.11368	rs2729556	C	T	0.499	21.7928	-0.109097	0.0233699	0.0038	0.0137
1084	genus.RuminococcaceaeUCG011.id.11368	rs4490371	T	C	0.331	20.1717	-0.111816	0.0248963	0.0283	0.0139
1085	genus.RuminococcaceaeUCG011.id.11368	rs79113084	C	T	0.1551	22.9664	-0.152166	0.0317519	0.0245	0.0226
1086	genus.RuminococcaceaeUCG011.id.11368	rs9729514	A	G	0.1024	21.9625	0.184934	0.0394616	-0.0112	0.0233
1087	genus.RuminococcaceaeUCG013.id.11370	rs11581881	C	T	0.1809	20.8701	0.0661211	0.0144736	-0.0126	0.0162
1088	genus.RuminococcaceaeUCG013.id.11370	rs12189346	G	A	0.163	22.1374	0.0684961	0.014558	-0.0129	0.0174
1089	genus.RuminococcaceaeUCG013.id.11370	rs12336782	T	C	0.0815	20.4477	-0.0856047	0.0189311	0.0231	0.0254
1090	genus.RuminococcaceaeUCG013.id.11370	rs12485353	G	A	0.1789	21.5844	-0.0607903	0.0130847	-0.0033	0.0157
1091	genus.RuminococcaceaeUCG013.id.11370	rs12781711	C	T	0.3131	31.1944	-0.0656129	0.0117477	-0.0058	0.0157
1092	genus.RuminococcaceaeUCG013.id.11370	rs16918863	A	C	0.0606	21.5522	0.111491	0.0240157	-0.0422	0.0279
1093	genus.RuminococcaceaeUCG013.id.11370	rs2730183	G	A	0.4642	19.7704	-0.0488692	0.0109907	0.0099	0.0139
1094	genus.RuminococcaceaeUCG013.id.11370	rs4385846	G	T	0.2068	20.6117	0.0598405	0.0131807	0.0076	0.0173
1095	genus.RuminococcaceaeUCG013.id.11370	rs75088940	T	C	0.0934	22.0722	-0.0942968	0.0200712	-0.0243	0.0267
1096	genus.RuminococcaceaeUCG013.id.11370	rs76973485	G	T	0.0368	21.7353	0.194976	0.0418213	-0.0056	0.0346
1097	genus.RuminococcaceaeUCG013.id.11370	rs9313055	T	C	0.0686	20.0892	0.105087	0.023446	0.0088	0.0249
1098	genus.RuminococcaceaeUCG014.id.11371	rs10495392	C	T	0.1193	19.4166	-0.082486	0.0187194	-0.0016	0.0262
1099	genus.RuminococcaceaeUCG014.id.11371	rs10791168	A	G	0.1839	19.6142	-0.0664624	0.0150069	-0.0083	0.0177
1100	genus.RuminococcaceaeUCG014.id.11371	rs10941294	C	T	0.0686	22.0356	-0.122057	0.0260017	-0.0477	0.0303
1101	genus.RuminococcaceaeUCG014.id.11371	rs115777838	T	C	0.0537	23.7306	-0.18835	0.0386643	-0.0069	0.0215
1102	genus.RuminococcaceaeUCG014.id.11371	rs12638134	T	G	0.3897	23.702	0.0582548	0.0119657	-0.0063	0.0138
1103	genus.RuminococcaceaeUCG014.id.11371	rs34402072	C	T	0.1918	19.431	-0.0688023	0.0156083	-0.0292	0.0194
1104	genus.RuminococcaceaeUCG014.id.11371	rs56105232	G	A	0.0726	21.6783	0.139276	0.0299132	0.0251	0.0287
1105	genus.RuminococcaceaeUCG014.id.11371	rs72809222	T	C	0.2515	23.078	0.0671775	0.0139838	-0.0036	0.0167
1106	genus.RuminococcaceaeUCG014.id.11371	rs73186226	G	A	0.0875	21.0112	-0.0993852	0.0216819	0.0015	0.0263
1107	genus.RuminococcaceaeUCG014.id.11371	rs853612	A	G	0.4026	19.585	-0.0528257	0.0119367	-0.0048	0.0139
1108	genus.RuminococcaceaeUCG014.id.11371	rs995642	C	T	0.326	22.5625	0.060048	0.0126417	0.0141	0.016
1109	genus.Ruminococcus1.id.11373	rs11783695	G	T	0.1511	20.6886	-0.0734114	0.0161398	0.0232	0.0187
1110	genus.Ruminococcus1.id.11373	rs17781867	C	T	0.0924	22.2746	0.0999271	0.0211728	-0.0451	0.0269
1111	genus.Ruminococcus1.id.11373	rs3819978	C	T	0.0586	19.5566	-0.11504	0.0260137	0.0087	0.0256
1112	genus.Ruminococcus1.id.11373	rs6105066	T	C	0.2495	20.4467	-0.0607052	0.013425	-0.0202	0.0154
1113	genus.Ruminococcus1.id.11373	rs6493760	C	T	0.3966	21.3345	0.0535262	0.0115885	0.0039	0.0143
1114	genus.Ruminococcus1.id.11373	rs6750529	C	T	0.2495	19.9893	0.0569701	0.0127423	0.0065	0.0156
1115	genus.Ruminococcus1.id.11373	rs7117576	A	G	0.0885	23.5612	0.0829505	0.0170891	0.004	0.0239
1116	genus.Ruminococcus1.id.11373	rs7583465	C	T	0.3767	21.9521	0.0527654	0.0112619	0.0111	0.0136
1117	genus.Ruminococcus1.id.11373	rs78572139	G	A	0.0706	20.026	0.125038	0.0279411	-0.0229	0.0226
1118	genus.Ruminococcus1.id.11373	rs78613526	G	A	0.0427	20.7572	0.167497	0.0367639	-0.0423	0.0318
1119	genus.Ruminococcus2.id.11374	rs12406309	A	C	0.1909	19.7277	-0.063193	0.0142275	0.0355	0.0164
1120	genus.Ruminococcus2.id.11374	rs1819812	G	T	0.1163	20.7563	0.0842356	0.0184893	0.0199	0.0311
1121	genus.Ruminococcus2.id.11374	rs2368224	T	G	0.0477	20.7339	0.199648	0.0438453	-0.0039	0.0316
1122	genus.Ruminococcus2.id.11374	rs2846589	G	T	0.4543	20.1246	0.0522093	0.0116382	-0.0046	0.0139
1123	genus.Ruminococcus2.id.11374	rs2997412	A	G	0.2803	21.5943	-0.0568439	0.0122325	0.0161	0.0153
1124	genus.Ruminococcus2.id.11374	rs4400279	A	G	0.3638	20.6844	0.0546114	0.0120077	0.0038	0.0145
1125	genus.Ruminococcus2.id.11374	rs4799823	C	T	0.1392	21.0891	0.0837001	0.0182263	0.0285	0.0176
1126	genus.Ruminococcus2.id.11374	rs55707116	C	A	0.1024	20.9404	0.0865521	0.0189141	-0.0067	0.0262
1127	genus.Ruminococcus2.id.11374	rs58681734	A	G	0.1511	20.2687	0.0723875	0.0160787	0.0117	0.0166
1128	genus.Ruminococcus2.id.11374	rs61791565	T	C	0.3688	19.9795	-0.0523503	0.0117119	-0.0063	0.0137
1129	genus.Ruminococcus2.id.11374	rs75140805	T	G	0.1581	22.4931	0.0836825	0.0176445	-0.0091	0.018
1130	genus.Ruminococcus2.id.11374	rs7635831	G	A	0.2932	22.9652	0.0618344	0.0129031	-0.0133	0.0142
1131	genus.Ruminococcus2.id.11374	rs7693984	G	A	0.0825	19.13	-0.102822	0.0235087	0.0112	0.033
1132	genus.Ruminococcus2.id.11374	rs78120384	A	G	0.0726	24.1887	-0.192815	0.0392045	-0.0023	0.0235
1133	genus.Sellimonas.id.14369	rs113379006	T	C	0.168	20.7822	-0.162759	0.0357025	-0.0016	0.018
1134	genus.Sellimonas.id.14369	rs13417181	T	C	0.2157	24.3374	0.166509	0.0337521	-0.0103	0.0163
1135	genus.Sellimonas.id.14369	rs2016057	A	C	0.3907	24.1489	-0.125878	0.0256153	0.0099	0.0139
1136	genus.Sellimonas.id.14369	rs2187447	A	C	0.0606	21.2852	0.243457	0.0527695	-0.0182	0.0286
1137	genus.Sellimonas.id.14369	rs2371572	A	C	0.4513	25.7703	0.127349	0.0250862	0.0124	0.0137
1138	genus.Sellimonas.id.14369	rs41816	A	G	0.2515	20.6265	0.132201	0.0291087	0.0286	0.0148
1139	genus.Sellimonas.id.14369	rs4600608	A	G	0.2386	20.6656	-0.137152	0.0301702	0.0078	0.0167
1140	genus.Sellimonas.id.14369	rs553697	T	C	0.162	20.5625	-0.153767	0.0339099	-0.025	0.0176
1141	genus.Sellimonas.id.14369	rs56203279	T	C	0.33	21.2463	-0.124045	0.0269115	-0.0365	0.0144
1142	genus.Senegalimassilia.id.11160	rs10036909	C	T	0.0696	21.4165	0.185519	0.0400881	0.0146	0.0344
1143	genus.Senegalimassilia.id.11160	rs10221578	G	A	0.4145	20.5783	0.0775955	0.0171053	0.0044	0.0136
1144	genus.Senegalimassilia.id.11160	rs11787826	C	A	0.4284	22.5785	0.081327	0.0171154	-0.0204	0.0138
1145	genus.Senegalimassilia.id.11160	rs1990708	A	C	0.1262	19.5715	-0.109619	0.0247785	-0.0149	0.0255
1146	genus.Senegalimassilia.id.11160	rs2017373	C	T	0.3738	19.5675	0.0782258	0.0176841	0.0114	0.0141
1147	genus.Senegalimassilia.id.11160	rs7225245	G	A	0.4583	21.5828	0.079173	0.0170421	0.0042	0.0138
1148	genus.Slackia.id.825	rs10409783	A	G	0.2833	20.2607	0.0950828	0.0211239	0.0462	0.0152
1149	genus.Slackia.id.825	rs12440440	A	G	0.3091	22.3967	0.0901934	0.0190582	-0.0049	0.0143
1150	genus.Slackia.id.825	rs16894137	C	T	0.1431	21.7909	-0.122792	0.0263047	0.0215	0.0201
1151	genus.Slackia.id.825	rs35156985	T	C	0.0636	20.0105	-0.155709	0.0348085	0.0212	0.0342
1152	genus.Slackia.id.825	rs4492265	A	G	0.3101	22.3341	-0.0905757	0.0191658	-0.0066	0.0149
1153	genus.Slackia.id.825	rs8901	C	T	0.3708	25.0283	0.0934594	0.0186813	-0.0076	0.0149
1154	genus.Streptococcus.id.1853	rs10028567	C	T	0.0815	23.0469	-0.0921167	0.0191881	0.0352	0.0209
1155	genus.Streptococcus.id.1853	rs10448310	A	G	0.4304	21.6459	-0.0517935	0.0111324	-0.0145	0.0142
1156	genus.Streptococcus.id.1853	rs11110281	T	C	0.0676	36.5722	-0.137519	0.0227398	-0.0241	0.0318
1157	genus.Streptococcus.id.1853	rs11720390	G	A	0.0746	22.0105	0.107024	0.0228121	-0.0091	0.0284
1158	genus.Streptococcus.id.1853	rs17708276	A	G	0.1282	21.6518	-0.0793955	0.0170628	-0.0281	0.023
1159	genus.Streptococcus.id.1853	rs1918540	G	A	0.2525	21.6589	0.059639	0.0128148	0.0101	0.0176
1160	genus.Streptococcus.id.1853	rs2370083	G	T	0.0885	19.317	-0.0816836	0.0185851	0.0392	0.0278
1161	genus.Streptococcus.id.1853	rs60486012	G	A	0.0696	20.647	-0.0907548	0.0199729	-0.0225	0.0349
1162	genus.Streptococcus.id.1853	rs6806351	T	C	0.2087	21.515	-0.0633829	0.0136647	0.0385	0.0164
1163	genus.Streptococcus.id.1853	rs71481756	T	G	0.0994	20.0461	0.0931048	0.0207949	-0.0002	0.0282
1164	genus.Streptococcus.id.1853	rs7916711	A	G	0.0646	22.4071	0.102891	0.0217362	0.0017	0.0197
1165	genus.Streptococcus.id.1853	rs957755	T	G	0.1909	23.5436	-0.0697379	0.0143725	-0.0121	0.0196
1166	genus.Streptococcus.id.1853	rs9895557	T	C	0.4274	21.1299	-0.0514931	0.0112021	-0.0075	0.0136
1167	genus.Subdoligranulum.id.2070	rs10065321	T	C	0.3678	22.5035	-0.0512828	0.0108105	-0.004	0.0138
1168	genus.Subdoligranulum.id.2070	rs10497836	C	T	0.2803	19.4934	-0.0524065	0.0118697	-0.0139	0.0167
1169	genus.Subdoligranulum.id.2070	rs1667315	G	A	0.4374	20.3744	0.0485017	0.0107452	0.0104	0.0139
1170	genus.Subdoligranulum.id.2070	rs2114677	C	T	0.0557	20.3685	-0.104176	0.0230829	-0.0085	0.0212
1171	genus.Subdoligranulum.id.2070	rs2171249	C	T	0.0736	20.9498	0.106744	0.0233213	0.0124	0.0266
1172	genus.Subdoligranulum.id.2070	rs35940633	G	A	0.3628	21.5769	-0.0511008	0.011001	-0.0298	0.0145
1173	genus.Subdoligranulum.id.2070	rs3761728	T	G	0.2425	20.9033	-0.0543458	0.0118866	0.0369	0.0157
1174	genus.Subdoligranulum.id.2070	rs4347804	A	G	0.0417	21.5792	0.166063	0.0357483	-0.0248	0.039
1175	genus.Subdoligranulum.id.2070	rs6555306	T	C	0.1223	22.705	-0.0740777	0.0155463	-0.0182	0.0195
1176	genus.Subdoligranulum.id.2070	rs75158211	T	C	0.1113	20.6156	-0.072343	0.015933	0.0156	0.0192
1177	genus.Subdoligranulum.id.2070	rs76528319	G	T	0.0398	21.2709	-0.143279	0.0310662	0.0257	0.0247
1178	genus.Sutterella.id.2896	rs1145877	A	G	0.159	20.5068	-0.073548	0.0162413	0.0232	0.0197
1179	genus.Sutterella.id.2896	rs11591622	T	G	0.2157	20.68	-0.0688382	0.0151375	-0.0183	0.0185
1180	genus.Sutterella.id.2896	rs13173038	A	G	0.2207	22.4278	-0.0718076	0.0151627	-0.0046	0.0157
1181	genus.Sutterella.id.2896	rs143438747	T	C	0.0547	22.572	-0.145793	0.0306867	0.0116	0.026
1182	genus.Sutterella.id.2896	rs2050185	G	A	0.3777	19.9499	0.0575138	0.0128766	0.0339	0.0141
1183	genus.Sutterella.id.2896	rs2321387	G	A	0.4702	22.6738	-0.0592876	0.0124509	-0.0081	0.0138
1184	genus.Sutterella.id.2896	rs2613606	C	T	0.3936	20.1244	-0.0556794	0.0124117	0.0126	0.0138
1185	genus.Sutterella.id.2896	rs607327	C	T	0.3767	20.0827	0.0578334	0.0129053	-0.0158	0.0141
1186	genus.Sutterella.id.2896	rs62501473	G	A	0.2286	21.588	0.0694233	0.0149416	-0.0012	0.0155
1187	genus.Sutterella.id.2896	rs7499539	A	G	0.3231	22.2183	0.0617478	0.0130998	-0.001	0.0154
1188	genus.Sutterella.id.2896	rs7638039	T	C	0.2326	20.1335	0.0645624	0.0143887	-0.03	0.0158
1189	genus.Sutterella.id.2896	rs9350083	T	G	0.2992	19.6091	-0.0593069	0.0133929	0.0053	0.0141
1190	genus.Terrisporobacter.id.11348	rs1883097	C	T	0.0557	24.7976	0.226399	0.0454642	-0.029	0.0358
1191	genus.Terrisporobacter.id.11348	rs2569953	A	C	0.4195	19.723	-0.0775591	0.0174641	0.0282	0.0138
1192	genus.Terrisporobacter.id.11348	rs2872237	C	A	0.4344	21.431	-0.0814505	0.0175943	-0.0235	0.0139
1193	genus.Terrisporobacter.id.11348	rs58405430	G	T	0.1153	19.9782	0.134617	0.0301177	0.0126	0.0289
1194	genus.Terrisporobacter.id.11348	rs7184125	T	C	0.2326	19.7209	0.091256	0.0205493	0.006	0.0153
1195	genus.Turicibacter.id.2162	rs11054680	T	C	0.0964	21.2949	-0.104751	0.0226998	-0.0021	0.018
1196	genus.Turicibacter.id.2162	rs11666533	C	T	0.0795	20.2112	-0.111689	0.0248436	-0.0183	0.0248
1197	genus.Turicibacter.id.2162	rs149744580	A	G	0.0527	28.9974	0.169883	0.0315478	0.0373	0.0304
1198	genus.Turicibacter.id.2162	rs2834977	T	C	0.173	21.2482	-0.0959995	0.0208261	-0.0167	0.0189
1199	genus.Turicibacter.id.2162	rs2952020	G	A	0.2227	20.9665	-0.0759019	0.0165764	-0.0031	0.0159
1200	genus.Turicibacter.id.2162	rs4869133	G	A	0.0885	23.2667	0.131186	0.027197	-0.0023	0.018
1201	genus.Turicibacter.id.2162	rs55756211	T	C	0.1163	22.871	-0.115115	0.0240708	0.0111	0.0263
1202	genus.Turicibacter.id.2162	rs7199484	G	A	0.332	20.8532	-0.0731428	0.0160172	-0.043	0.0147
1203	genus.Tyzzerella3.id.11335	rs10898797	C	T	0.1571	19.85	0.12238	0.0274683	-0.0137	0.0218
1204	genus.Tyzzerella3.id.11335	rs112102233	A	G	0.0666	20.5222	-0.216348	0.0477575	0.0042	0.0323
1205	genus.Tyzzerella3.id.11335	rs1232220	G	T	0.1262	20.4323	-0.143869	0.031828	-0.0116	0.023
1206	genus.Tyzzerella3.id.11335	rs17706273	T	C	0.1521	26.1094	-0.140368	0.0274708	-0.0331	0.0251
1207	genus.Tyzzerella3.id.11335	rs191093	G	A	0.0795	20.2552	0.159008	0.0353306	0.0097	0.0221
1208	genus.Tyzzerella3.id.11335	rs4904512	T	C	0.1988	21.9054	-0.117151	0.0250306	0.0113	0.0202
1209	genus.Tyzzerella3.id.11335	rs55799124	A	G	0.2068	22.9677	-0.11435	0.0238604	0.0124	0.0154
1210	genus.Tyzzerella3.id.11335	rs67476743	T	G	0.2853	35.4165	0.132164	0.022208	-0.0025	0.0154
1211	genus.Tyzzerella3.id.11335	rs6920448	C	T	0.1153	21.3337	-0.141081	0.0305446	-0.0023	0.0235
1212	genus.Tyzzerella3.id.11335	rs7019909	T	C	0.1014	22.8414	0.144156	0.0301626	0.0144	0.0208
1213	genus.Tyzzerella3.id.11335	rs7333521	T	C	0.0427	20.9082	-0.207191	0.0453121	0.0084	0.0389
1214	genus.Tyzzerella3.id.11335	rs75091807	G	T	0.0905	23.3196	-0.184966	0.0383029	0.0287	0.0282
1215	genus.Tyzzerella3.id.11335	rs7561370	T	C	0.1223	21.0466	0.131341	0.0286292	0.001	0.0191
1216	genus.Veillonella.id.2198	rs1882878	A	G	0.3062	22.0096	-0.0768966	0.0163908	0.0105	0.0149
1217	genus.Veillonella.id.2198	rs2013594	T	C	0.3579	21.5767	-0.0720698	0.0155153	0.002	0.014
1218	genus.Veillonella.id.2198	rs55807413	A	G	0.0974	20.3996	0.107329	0.0237633	0.0003	0.0227
1219	genus.Veillonella.id.2198	rs62376424	C	T	0.334	21.7333	-0.0762216	0.0163499	0.0108	0.0148
1220	genus.Veillonella.id.2198	rs6656807	A	G	0.4245	20.8548	0.0703062	0.0153954	-0.0158	0.0141
1221	genus.Veillonella.id.2198	rs742016	A	G	0.4235	21.1375	-0.0688571	0.0149769	-0.008	0.0143
1222	genus.Victivallis.id.2256	rs11899949	G	A	0.2773	22.341	0.130568	0.0276239	-0.0329	0.0148
1223	genus.Victivallis.id.2256	rs12512543	A	C	0.1213	22.619	-0.178036	0.0374344	-0.0184	0.0245
1224	genus.Victivallis.id.2256	rs173120	T	C	0.2455	21.2715	0.13381	0.0290127	0.0079	0.0174
1225	genus.Victivallis.id.2256	rs1882775	A	G	0.2237	19.5488	-0.13827	0.031273	0.012	0.0176
1226	genus.Victivallis.id.2256	rs2546432	T	C	0.4662	19.6981	-0.110803	0.0249655	0.0119	0.0137
1227	genus.Victivallis.id.2256	rs342302	A	G	0.159	18.878	-0.152754	0.0351572	0.0064	0.0199
1228	genus.Victivallis.id.2256	rs4764863	G	A	0.5	24.4068	0.121561	0.0246058	0.0142	0.0137
1229	genus.Victivallis.id.2256	rs4895919	T	C	0.4821	22.3128	-0.116918	0.0247515	-0.0135	0.0136
1230	genus.Victivallis.id.2256	rs56349194	A	G	0.16	25.2818	-0.158501	0.0315231	0.0028	0.0203
1231	genus.Victivallis.id.2256	rs911666	T	C	0.3052	20.3048	-0.118576	0.0263146	-0.0037	0.0147
MR, Mendelian randomization; HY, hypothyroidism; SNP, single nucleotide polymorphism; MAF, minor allele frequency; SE, standard error.
