# Supplementary material for: Cross-talk between the gut microbiota and hypothyroidism: a bidirectional two-sample Mendelian randomization study
Source: Front Nutr. 2024 Mar 18;11:1286593. doi: 10.3389/fnut.2024.1286593 (PMC10982496; doi:10.3389/fnut.2024.1286593)
Supplement: Supplementary file 3 [file Table_2.XLSX]

## Sheet: Sheet1
The heterogeneity of gut microbiota instrumental variables.
id.exposure	method	Q	Q_df	Q_pval
genus.Akkermansia.id.4037	MR Egger	8.65272	9	0.469928
genus.Akkermansia.id.4037	Inverse variance weighted	8.99108	10	0.53295
genus.Anaerostipes.id.1991	MR Egger	10.6452	11	0.473447
genus.Anaerostipes.id.1991	Inverse variance weighted	10.6717	12	0.557242
genus.Butyrivibrio.id.1993	MR Egger	13.2339	13	0.429914
genus.Butyrivibrio.id.1993	Inverse variance weighted	13.8952	14	0.457548
genus.Holdemania.id.2157	MR Egger	12.2493	12	0.425872
genus.Holdemania.id.2157	Inverse variance weighted	12.3168	13	0.501855
genus.Intestinimonas.id.2062	MR Egger	13.731	14	0.469939
genus.Intestinimonas.id.2062	Inverse variance weighted	13.7515	15	0.544453
genus.Ruminiclostridium5.id.11355	MR Egger	10.3592	9	0.322199
genus.Ruminiclostridium5.id.11355	Inverse variance weighted	11.2321	10	0.339724
genus.RuminococcaceaeUCG011.id.11368	MR Egger	2.8708	6	0.82488
genus.RuminococcaceaeUCG011.id.11368	Inverse variance weighted	2.87242	7	0.896548
Df, degree of freedom.
