# Supplementary material for: Cross-talk between the gut microbiota and hypothyroidism: a bidirectional two-sample Mendelian randomization study
Source: Front Nutr. 2024 Mar 18;11:1286593. doi: 10.3389/fnut.2024.1286593 (PMC10982496; doi:10.3389/fnut.2024.1286593)
Supplement: Supplementary file 4 [file Table_3.XLSX]

## Sheet: Sheet1
Directional horizontal pleiotropy assessed by intercept term in MR Egger regression of the association between gut microbiota and HY.
	id.exposure	egger_intercept	se	pval
5	genus.Akkermansia.id.4037	0.0100293	0.0172417	0.575056
6	genus.Anaerostipes.id.1991	-0.00285226	0.0175198	0.873626
7	genus.Butyrivibrio.id.1993	-0.015661	0.0194304	0.434736
8	genus.Holdemania.id.2157	-0.00384027	0.0149364	0.801451
9	genus.Intestinimonas.id.2062	-0.00185486	0.0129503	0.88815
10	genus.Ruminiclostridium5.id.11355	0.0198509	0.0227946	0.406459
11	genus.RuminococcaceaeUCG011.id.11368	-0.00112307	0.0278704	0.969165
MR, Mendelian randomization; HY, hypothyroidism; SE, standard error.
