# Supplementary material for: Cross-talk between the gut microbiota and hypothyroidism: a bidirectional two-sample Mendelian randomization study
Source: Front Nutr. 2024 Mar 18;11:1286593. doi: 10.3389/fnut.2024.1286593 (PMC10982496; doi:10.3389/fnut.2024.1286593)
Supplement: Supplementary file 5 [file Table_4.XLSX]

## Sheet: Sheet1
MR-PRESSO analysis for the association between gut microbiota and HY.
Id.exposure	MR Analysis	Causal Estimate	SD	T	P-value	RSSobs	Remove SNP	$`MR-PRESSO results`$`Global Test`$Pvalue
genus.Akkermansia.id.4037	MR-PRESSO	-0.18	0.06	-2.85	0.02	10.77	*	0.58
genus.Anaerostipes.id.1991	MR-PRESSO	0.16	0.07	2.19	0.05	12.59	*	0.58
genus.Butyrivibrio.id.1993	MR-PRESSO	-0.07	0.03	-2.29	0.04	15.92	*	0.48
genus.Holdemania.id.2157	MR-PRESSO	-0.11	0.05	-2.2	0.05	14.75	*	0.48
genus.Intestinimonas.id.2062	MR-PRESSO	0.12	0.05	2.33	0.03	15.64	*	0.58
genus.Ruminiclostridium5.id.11355	MR-PRESSO	0.17	0.09	2.02	0.07	13.42	*	0.37
genus.RuminococcaceaeUCG011.id.11368	MR-PRESSO	-0.09	0.03	-3.46	0.01	3.69	*	0.91
* : means no outliers
MR, Mendelian randomization; HY, hypothyroidism; SD, standard deviation; RSSobs, observed residual sum of squares; SNP, single nucleotide polymorphism.
