# Supplementary material for: Cross-talk between the gut microbiota and hypothyroidism: a bidirectional two-sample Mendelian randomization study
Source: Front Nutr. 2024 Mar 18;11:1286593. doi: 10.3389/fnut.2024.1286593 (PMC10982496; doi:10.3389/fnut.2024.1286593)
Supplement: Supplementary file 6 [file Table_5.XLSX]

## Sheet: Sheet1
Instrumental variables used in MR analysis of the association between hypothyroidism and gut microbiota.
Bacterial taxa (outcome)	SNP	Effect allele	Other allele	MAF	F-stastics	Exposure (HY)		Outcome(Bacteria)
						Beta	SE	Beta	SE
Akkermansia	rs10760344	T	G	0.3062	52.284	0.1034	0.0143	-0.0050219	0.0138318
Akkermansia	rs10974437	G	A	0.2575	31.9039	-0.1028	0.0182	-0.00657105	0.0149619
Akkermansia	rs10983700	C	T	0.339	220.234	0.2137	0.0144	-0.00894492	0.0139466
Akkermansia	rs11171710	A	G	0.4722	30.6499	-0.0764	0.0138	-0.0102048	0.0130525
Akkermansia	rs1203943	C	T	0.2326	31.7747	0.0947	0.0168	-0.011686	0.0159644
Akkermansia	rs12348448	G	A	0.4563	32.9239	-0.0832	0.0145	-0.000398822	0.0133898
Akkermansia	rs1317983	C	T	0.3022	59.8255	0.1137	0.0147	-0.0082955	0.0144036
Akkermansia	rs1534430	T	C	0.4274	37.7731	-0.0842	0.0137	0.00447046	0.0132932
Akkermansia	rs17008423	T	C	0.1948	31.2966	-0.1186	0.0212	0.0252512	0.0165481
Akkermansia	rs17364832	G	T	0.2873	37.2182	0.0909	0.0149	0.0213969	0.0148849
Akkermansia	rs1915930	T	G	0.4483	46.4345	0.0954	0.014	-0.0115847	0.0130866
Akkermansia	rs2110451	A	G	0.3032	36	0.0906	0.0151	-0.0278184	0.0139998
Akkermansia	rs2111485	G	A	0.3976	33.5224	0.0799	0.0138	-0.00188525	0.0133442
Akkermansia	rs229531	C	T	0.4254	35.8263	0.0826	0.0138	-0.0120245	0.0131224
Akkermansia	rs3008034	C	T	0.3221	32.5789	-0.0879	0.0154	-0.0016951	0.0141865
Akkermansia	rs3087243	A	G	0.4702	80.628	-0.1302	0.0145	0.0250061	0.0131461
Akkermansia	rs4274624	T	C	0.2316	49.0875	-0.1121	0.016	-0.00472175	0.0154037
Akkermansia	rs597808	G	A	0.4662	142.951	-0.1638	0.0137	-0.00988966	0.0131451
Akkermansia	rs6679677	A	C	0.0915	266.37	0.3052	0.0187	-0.0295093	0.022593
Akkermansia	rs7599564	G	A	0.3509	31.5509	0.0792	0.0141	0.0075073	0.0132429
Akkermansia	rs897586	A	G	0.3131	30.4009	-0.0805	0.0146	-0.0277972	0.0135667
Akkermansia	rs9271365	G	T	0.3877	250.234	0.2357	0.0149	-0.00208556	0.0133957
Akkermansia	rs9497965	T	C	0.3817	42.1598	0.0935	0.0144	-0.00329375	0.0132892
Anaerostipes	rs10760344	T	G	0.3062	52.284	0.1034	0.0143	-0.0138758	0.0116209
Anaerostipes	rs10974437	G	A	0.2575	31.9039	-0.1028	0.0182	-0.00407504	0.0126039
Anaerostipes	rs10983700	C	T	0.339	220.234	0.2137	0.0144	-0.00448845	0.0117362
Anaerostipes	rs11171710	A	G	0.4722	30.6499	-0.0764	0.0138	0.00995391	0.0109371
Anaerostipes	rs1203943	C	T	0.2326	31.7747	0.0947	0.0168	-0.0111893	0.0133844
Anaerostipes	rs12348448	G	A	0.4563	32.9239	-0.0832	0.0145	-0.00895585	0.0113324
Anaerostipes	rs1317983	C	T	0.3022	59.8255	0.1137	0.0147	-0.0260635	0.0121209
Anaerostipes	rs1534430	T	C	0.4274	37.7731	-0.0842	0.0137	0.00202888	0.0111292
Anaerostipes	rs17008423	T	C	0.1948	31.2966	-0.1186	0.0212	-0.00594823	0.0140517
Anaerostipes	rs17364832	G	T	0.2873	37.2182	0.0909	0.0149	0.00415212	0.0125774
Anaerostipes	rs1915930	T	G	0.4483	46.4345	0.0954	0.014	0.0152639	0.0109737
Anaerostipes	rs2110451	A	G	0.3032	36	0.0906	0.0151	-0.0149104	0.0117055
Anaerostipes	rs2111485	G	A	0.3976	33.5224	0.0799	0.0138	-0.010842	0.0111684
Anaerostipes	rs229531	C	T	0.4254	35.8263	0.0826	0.0138	-0.00122773	0.0109858
Anaerostipes	rs3008034	C	T	0.3221	32.5789	-0.0879	0.0154	0.0100811	0.0119301
Anaerostipes	rs3087243	A	G	0.4702	80.628	-0.1302	0.0145	0.00824598	0.0110281
Anaerostipes	rs4274624	T	C	0.2316	49.0875	-0.1121	0.016	0.00221483	0.0128334
Anaerostipes	rs597808	G	A	0.4662	142.951	-0.1638	0.0137	0.00461777	0.011028
Anaerostipes	rs6679677	A	C	0.0915	266.37	0.3052	0.0187	-0.0144226	0.019339
Anaerostipes	rs7599564	G	A	0.3509	31.5509	0.0792	0.0141	0.00878346	0.0110848
Anaerostipes	rs897586	A	G	0.3131	30.4009	-0.0805	0.0146	-0.00758757	0.0113713
Anaerostipes	rs9271365	G	T	0.3877	250.234	0.2357	0.0149	-0.0054032	0.0112361
Anaerostipes	rs9497965	T	C	0.3817	42.1598	0.0935	0.0144	0.0116693	0.0111219
Butyrivibrio	rs10760344	T	G	0.3062	52.284	0.1034	0.0143	-0.0104044	0.0254628
Butyrivibrio	rs10974437	G	A	0.2575	31.9039	-0.1028	0.0182	0.0319124	0.0281944
Butyrivibrio	rs10983700	C	T	0.339	220.234	0.2137	0.0144	0.02809	0.0255202
Butyrivibrio	rs11171710	A	G	0.4722	30.6499	-0.0764	0.0138	0.00216467	0.0240031
Butyrivibrio	rs1203943	C	T	0.2326	31.7747	0.0947	0.0168	0.0531074	0.0293811
Butyrivibrio	rs12348448	G	A	0.4563	32.9239	-0.0832	0.0145	0.0363334	0.0251975
Butyrivibrio	rs1317983	C	T	0.3022	59.8255	0.1137	0.0147	0.0308519	0.0264055
Butyrivibrio	rs1534430	T	C	0.4274	37.7731	-0.0842	0.0137	-0.0028266	0.0245009
Butyrivibrio	rs17008423	T	C	0.1948	31.2966	-0.1186	0.0212	-0.0393723	0.0303787
Butyrivibrio	rs17364832	G	T	0.2873	37.2182	0.0909	0.0149	0.023568	0.0272508
Butyrivibrio	rs1915930	T	G	0.4483	46.4345	0.0954	0.014	0.0027214	0.0240757
Butyrivibrio	rs2110451	A	G	0.3032	36	0.0906	0.0151	-0.00397935	0.0257853
Butyrivibrio	rs2111485	G	A	0.3976	33.5224	0.0799	0.0138	0.000105145	0.0245412
Butyrivibrio	rs229531	C	T	0.4254	35.8263	0.0826	0.0138	-0.0255297	0.0241909
Butyrivibrio	rs3008034	C	T	0.3221	32.5789	-0.0879	0.0154	-0.00193887	0.0259239
Butyrivibrio	rs3087243	A	G	0.4702	80.628	-0.1302	0.0145	0.00714393	0.024129
Butyrivibrio	rs4274624	T	C	0.2316	49.0875	-0.1121	0.016	0.0128206	0.0283081
Butyrivibrio	rs597808	G	A	0.4662	142.951	-0.1638	0.0137	-0.0320215	0.0241127
Butyrivibrio	rs6679677	A	C	0.0915	266.37	0.3052	0.0187	0.040976	0.0415685
Butyrivibrio	rs7599564	G	A	0.3509	31.5509	0.0792	0.0141	0.015364	0.0244187
Butyrivibrio	rs897586	A	G	0.3131	30.4009	-0.0805	0.0146	-0.0122168	0.0250884
Butyrivibrio	rs9271365	G	T	0.3877	250.234	0.2357	0.0149	-0.0339722	0.0247313
Butyrivibrio	rs9497965	T	C	0.3817	42.1598	0.0935	0.0144	-0.00882193	0.0245267
Holdemania	rs10760344	T	G	0.3062	52.284	0.1034	0.0143	-0.00939369	0.0157628
Holdemania	rs10974437	G	A	0.2575	31.9039	-0.1028	0.0182	-0.0178993	0.0170988
Holdemania	rs10983700	C	T	0.339	220.234	0.2137	0.0144	0.0267325	0.0158973
Holdemania	rs11171710	A	G	0.4722	30.6499	-0.0764	0.0138	0.00950167	0.0148808
Holdemania	rs1203943	C	T	0.2326	31.7747	0.0947	0.0168	-0.00632552	0.018216
Holdemania	rs12348448	G	A	0.4563	32.9239	-0.0832	0.0145	-0.0294075	0.0153134
Holdemania	rs1317983	C	T	0.3022	59.8255	0.1137	0.0147	-0.0095895	0.0164426
Holdemania	rs1534430	T	C	0.4274	37.7731	-0.0842	0.0137	-0.00113341	0.0151606
Holdemania	rs17008423	T	C	0.1948	31.2966	-0.1186	0.0212	0.00820048	0.0190277
Holdemania	rs17364832	G	T	0.2873	37.2182	0.0909	0.0149	0.000941012	0.016966
Holdemania	rs1915930	T	G	0.4483	46.4345	0.0954	0.014	0.0088905	0.0149459
Holdemania	rs2110451	A	G	0.3032	36	0.0906	0.0151	-0.00385999	0.0159839
Holdemania	rs2111485	G	A	0.3976	33.5224	0.0799	0.0138	-0.00175027	0.0152136
Holdemania	rs229531	C	T	0.4254	35.8263	0.0826	0.0138	-0.00959344	0.0149747
Holdemania	rs3008034	C	T	0.3221	32.5789	-0.0879	0.0154	0.00195238	0.0162037
Holdemania	rs3087243	A	G	0.4702	80.628	-0.1302	0.0145	0.00312049	0.0150119
Holdemania	rs4274624	T	C	0.2316	49.0875	-0.1121	0.016	-0.0107021	0.0175988
Holdemania	rs597808	G	A	0.4662	142.951	-0.1638	0.0137	-0.00390115	0.0149586
Holdemania	rs6679677	A	C	0.0915	266.37	0.3052	0.0187	-0.015357	0.0253342
Holdemania	rs7599564	G	A	0.3509	31.5509	0.0792	0.0141	0.00215727	0.015112
Holdemania	rs897586	A	G	0.3131	30.4009	-0.0805	0.0146	0.00608836	0.0155075
Holdemania	rs9271365	G	T	0.3877	250.234	0.2357	0.0149	0.00832641	0.0152669
Holdemania	rs9497965	T	C	0.3817	42.1598	0.0935	0.0144	-0.0301368	0.0151913
Intestinimonas	rs10760344	T	G	0.3062	52.284	0.1034	0.0143	0.00560276	0.013719
Intestinimonas	rs10974437	G	A	0.2575	31.9039	-0.1028	0.0182	0.00293408	0.0149083
Intestinimonas	rs10983700	C	T	0.339	220.234	0.2137	0.0144	-0.00416265	0.0138663
Intestinimonas	rs11171710	A	G	0.4722	30.6499	-0.0764	0.0138	0.00433288	0.0129435
Intestinimonas	rs1203943	C	T	0.2326	31.7747	0.0947	0.0168	0.00873308	0.015804
Intestinimonas	rs12348448	G	A	0.4563	32.9239	-0.0832	0.0145	0.015944	0.0133791
Intestinimonas	rs1317983	C	T	0.3022	59.8255	0.1137	0.0147	-0.0183838	0.0143139
Intestinimonas	rs1534430	T	C	0.4274	37.7731	-0.0842	0.0137	-0.00375892	0.013161
Intestinimonas	rs17008423	T	C	0.1948	31.2966	-0.1186	0.0212	0.0067814	0.0165806
Intestinimonas	rs17364832	G	T	0.2873	37.2182	0.0909	0.0149	0.0228949	0.0148419
Intestinimonas	rs1915930	T	G	0.4483	46.4345	0.0954	0.014	0.0230782	0.0129911
Intestinimonas	rs2110451	A	G	0.3032	36	0.0906	0.0151	-0.0128697	0.0138635
Intestinimonas	rs2111485	G	A	0.3976	33.5224	0.0799	0.0138	-0.0207992	0.0132066
Intestinimonas	rs229531	C	T	0.4254	35.8263	0.0826	0.0138	0.00202198	0.01299
Intestinimonas	rs3008034	C	T	0.3221	32.5789	-0.0879	0.0154	-0.00104698	0.0140892
Intestinimonas	rs3087243	A	G	0.4702	80.628	-0.1302	0.0145	-0.00873864	0.0130464
Intestinimonas	rs4274624	T	C	0.2316	49.0875	-0.1121	0.016	-0.0105246	0.0152068
Intestinimonas	rs597808	G	A	0.4662	142.951	-0.1638	0.0137	0.00301477	0.0130204
Intestinimonas	rs6679677	A	C	0.0915	266.37	0.3052	0.0187	-0.00631993	0.0228199
Intestinimonas	rs7599564	G	A	0.3509	31.5509	0.0792	0.0141	-0.0244902	0.0131281
Intestinimonas	rs897586	A	G	0.3131	30.4009	-0.0805	0.0146	-0.00444243	0.0134487
Intestinimonas	rs9271365	G	T	0.3877	250.234	0.2357	0.0149	-0.00178097	0.0133367
Intestinimonas	rs9497965	T	C	0.3817	42.1598	0.0935	0.0144	-0.0135156	0.013159
Ruminiclostridium5	rs10760344	T	G	0.3062	52.284	0.1034	0.0143	-0.0276071	0.0114431
Ruminiclostridium5	rs10974437	G	A	0.2575	31.9039	-0.1028	0.0182	-0.0247252	0.0123851
Ruminiclostridium5	rs10983700	C	T	0.339	220.234	0.2137	0.0144	0.0112285	0.0115609
Ruminiclostridium5	rs11171710	A	G	0.4722	30.6499	-0.0764	0.0138	-0.00956266	0.0107867
Ruminiclostridium5	rs1203943	C	T	0.2326	31.7747	0.0947	0.0168	0.000369422	0.0131903
Ruminiclostridium5	rs12348448	G	A	0.4563	32.9239	-0.0832	0.0145	0.0325578	0.0111138
Ruminiclostridium5	rs1317983	C	T	0.3022	59.8255	0.1137	0.0147	-0.0076331	0.0119435
Ruminiclostridium5	rs1534430	T	C	0.4274	37.7731	-0.0842	0.0137	0.00207971	0.0109779
Ruminiclostridium5	rs17008423	T	C	0.1948	31.2966	-0.1186	0.0212	-0.0129562	0.0138278
Ruminiclostridium5	rs17364832	G	T	0.2873	37.2182	0.0909	0.0149	0.0267354	0.0123636
Ruminiclostridium5	rs1915930	T	G	0.4483	46.4345	0.0954	0.014	-0.0163763	0.0108227
Ruminiclostridium5	rs2110451	A	G	0.3032	36	0.0906	0.0151	-0.00792078	0.0115528
Ruminiclostridium5	rs2111485	G	A	0.3976	33.5224	0.0799	0.0138	-0.00598384	0.0110259
Ruminiclostridium5	rs229531	C	T	0.4254	35.8263	0.0826	0.0138	-0.00639114	0.0108369
Ruminiclostridium5	rs3008034	C	T	0.3221	32.5789	-0.0879	0.0154	-0.00882155	0.0117474
Ruminiclostridium5	rs3087243	A	G	0.4702	80.628	-0.1302	0.0145	0.0106548	0.0108714
Ruminiclostridium5	rs4274624	T	C	0.2316	49.0875	-0.1121	0.016	0.000107512	0.0127
Ruminiclostridium5	rs597808	G	A	0.4662	142.951	-0.1638	0.0137	-0.000763824	0.0108611
Ruminiclostridium5	rs6679677	A	C	0.0915	266.37	0.3052	0.0187	0.00888064	0.0187592
Ruminiclostridium5	rs7599564	G	A	0.3509	31.5509	0.0792	0.0141	0.000147691	0.0109404
Ruminiclostridium5	rs897586	A	G	0.3131	30.4009	-0.0805	0.0146	-0.0105387	0.0112121
Ruminiclostridium5	rs9271365	G	T	0.3877	250.234	0.2357	0.0149	0.00137773	0.0110845
Ruminiclostridium5	rs9497965	T	C	0.3817	42.1598	0.0935	0.0144	-0.0176247	0.0109759
RuminococcaceaeUCG011	rs10760344	T	G	0.3062	52.284	0.1034	0.0143	0.0556268	0.0248143
RuminococcaceaeUCG011	rs10974437	G	A	0.2575	31.9039	-0.1028	0.0182	-0.011389	0.0267722
RuminococcaceaeUCG011	rs10983700	C	T	0.339	220.234	0.2137	0.0144	-0.0069471	0.0250189
RuminococcaceaeUCG011	rs11171710	A	G	0.4722	30.6499	-0.0764	0.0138	0.027691	0.0235505
RuminococcaceaeUCG011	rs1203943	C	T	0.2326	31.7747	0.0947	0.0168	-0.028793	0.0287589
RuminococcaceaeUCG011	rs12348448	G	A	0.4563	32.9239	-0.0832	0.0145	0.0117625	0.0238693
RuminococcaceaeUCG011	rs1317983	C	T	0.3022	59.8255	0.1137	0.0147	-0.0627229	0.0258384
RuminococcaceaeUCG011	rs1534430	T	C	0.4274	37.7731	-0.0842	0.0137	-0.0078867	0.0240153
RuminococcaceaeUCG011	rs17008423	T	C	0.1948	31.2966	-0.1186	0.0212	0.00609398	0.0295764
RuminococcaceaeUCG011	rs17364832	G	T	0.2873	37.2182	0.0909	0.0149	-0.00278754	0.0264563
RuminococcaceaeUCG011	rs1915930	T	G	0.4483	46.4345	0.0954	0.014	-0.0141359	0.0235924
RuminococcaceaeUCG011	rs2110451	A	G	0.3032	36	0.0906	0.0151	0.0124635	0.0253421
RuminococcaceaeUCG011	rs2111485	G	A	0.3976	33.5224	0.0799	0.0138	-0.0247065	0.0241363
RuminococcaceaeUCG011	rs229531	C	T	0.4254	35.8263	0.0826	0.0138	-0.0206882	0.0237093
RuminococcaceaeUCG011	rs3008034	C	T	0.3221	32.5789	-0.0879	0.0154	0.0241141	0.0254113
RuminococcaceaeUCG011	rs3087243	A	G	0.4702	80.628	-0.1302	0.0145	0.0355834	0.0236681
RuminococcaceaeUCG011	rs4274624	T	C	0.2316	49.0875	-0.1121	0.016	-0.00551117	0.0280198
RuminococcaceaeUCG011	rs597808	G	A	0.4662	142.951	-0.1638	0.0137	0.0496404	0.0235623
RuminococcaceaeUCG011	rs6679677	A	C	0.0915	266.37	0.3052	0.0187	-0.0179933	0.0385892
RuminococcaceaeUCG011	rs7599564	G	A	0.3509	31.5509	0.0792	0.0141	-0.00188781	0.023921
RuminococcaceaeUCG011	rs897586	A	G	0.3131	30.4009	-0.0805	0.0146	-0.0169565	0.0245132
RuminococcaceaeUCG011	rs9271365	G	T	0.3877	250.234	0.2357	0.0149	0.0273774	0.0247546
RuminococcaceaeUCG011	rs9497965	T	C	0.3817	42.1598	0.0935	0.0144	-0.025229	0.0239531
MR, Mendelian randomization; HY, hypothyroidism; SNP, single nucleotide polymorphism; MAF, minor allele frequency; SE, standard error.
