# Supplementary material for: Cross-talk between the gut microbiota and hypothyroidism: a bidirectional two-sample Mendelian randomization study
Source: Front Nutr. 2024 Mar 18;11:1286593. doi: 10.3389/fnut.2024.1286593 (PMC10982496; doi:10.3389/fnut.2024.1286593)
Supplement: Supplementary file 7 [file Table_6.XLSX]

## Sheet: Sheet1
The heterogeneity of gut microbiota instrumental variables.
id.exposure	id.outcome	outcome	method	Q	Q_df	Q_pval
finn-b-HYPOTHYROIDISM	ebi-a-GCST90016961	Gut microbiota abundance (genus Akkermansia id.4037) || id:ebi-a-GCST90016961	MR Egger	20.6145	21	0.482694
finn-b-HYPOTHYROIDISM	ebi-a-GCST90016961	Gut microbiota abundance (genus Akkermansia id.4037) || id:ebi-a-GCST90016961	Inverse variance weighted	21.0819	22	0.51568
finn-b-HYPOTHYROIDISM	ebi-a-GCST90016966	Gut microbiota abundance (genus Anaerostipes id.1991) || id:ebi-a-GCST90016966	MR Egger	15.7404	21	0.784055
finn-b-HYPOTHYROIDISM	ebi-a-GCST90016966	Gut microbiota abundance (genus Anaerostipes id.1991) || id:ebi-a-GCST90016966	Inverse variance weighted	15.871	22	0.822237
finn-b-HYPOTHYROIDISM	ebi-a-GCST90016975	Gut microbiota abundance (genus Butyrivibrio id.1993) || id:ebi-a-GCST90016975	MR Egger	18.0311	21	0.647036
finn-b-HYPOTHYROIDISM	ebi-a-GCST90016975	Gut microbiota abundance (genus Butyrivibrio id.1993) || id:ebi-a-GCST90016975	Inverse variance weighted	18.1523	22	0.696919
finn-b-HYPOTHYROIDISM	ebi-a-GCST90017015	Gut microbiota abundance (genus Holdemania id.2157) || id:ebi-a-GCST90017015	MR Egger	14.3538	21	0.853926
finn-b-HYPOTHYROIDISM	ebi-a-GCST90017015	Gut microbiota abundance (genus Holdemania id.2157) || id:ebi-a-GCST90017015	Inverse variance weighted	14.9809	22	0.863057
finn-b-HYPOTHYROIDISM	ebi-a-GCST90017019	Gut microbiota abundance (genus Intestinimonas id.2062) || id:ebi-a-GCST90017019	MR Egger	18.1383	21	0.640236
finn-b-HYPOTHYROIDISM	ebi-a-GCST90017019	Gut microbiota abundance (genus Intestinimonas id.2062) || id:ebi-a-GCST90017019	Inverse variance weighted	18.2883	22	0.688763
finn-b-HYPOTHYROIDISM	ebi-a-GCST90017049	Gut microbiota abundance (genus Ruminiclostridium5 id.11355) || id:ebi-a-GCST90017049	MR Egger	33.0487	21	0.0456798
finn-b-HYPOTHYROIDISM	ebi-a-GCST90017049	Gut microbiota abundance (genus Ruminiclostridium5 id.11355) || id:ebi-a-GCST90017049	Inverse variance weighted	34.6609	22	0.0420224
finn-b-HYPOTHYROIDISM	ebi-a-GCST90017059	Gut microbiota abundance (genus Ruminococcaceae UCG011 id.11368) || id:ebi-a-GCST90017059	MR Egger	23.4811	21	0.318872
finn-b-HYPOTHYROIDISM	ebi-a-GCST90017059	Gut microbiota abundance (genus Ruminococcaceae UCG011 id.11368) || id:ebi-a-GCST90017059	Inverse variance weighted	24.3094	22	0.331225
Df, degree of freedom.
