# Supplementary material for: Cross-talk between the gut microbiota and hypothyroidism: a bidirectional two-sample Mendelian randomization study
Source: Front Nutr. 2024 Mar 18;11:1286593. doi: 10.3389/fnut.2024.1286593 (PMC10982496; doi:10.3389/fnut.2024.1286593)
Supplement: Supplementary file 8 [file Table_7.XLSX]

## Sheet: Sheet1
Directional horizontal pleiotropy assessed by intercept term in MR Egger regression of the association between HY and gut microbiota.
id.exposure	id.outcome	outcome	Egger_intercept	SE	pval
finn-b-HYPOTHYROIDISM	ebi-a-GCST90016961	Gut microbiota abundance (genus Akkermansia id.4037)	0.00502813	0.00735418	0.501633
finn-b-HYPOTHYROIDISM	ebi-a-GCST90016966	Gut microbiota abundance (genus Anaerostipes id.1991)	0.00223774	0.00619237	0.721433
finn-b-HYPOTHYROIDISM	ebi-a-GCST90016975	Gut microbiota abundance (genus Butyrivibrio id.1993)	-0.0047185	0.0135511	0.731156
finn-b-HYPOTHYROIDISM	ebi-a-GCST90017015	Gut microbiota abundance (genus Holdemania id.2157)	-0.00662401	0.00836506	0.437292
finn-b-HYPOTHYROIDISM	ebi-a-GCST90017019	Gut microbiota abundance (genus Intestinimonas id.2062)	-0.00283685	0.007324	0.702405
finn-b-HYPOTHYROIDISM	ebi-a-GCST90017049	Gut microbiota abundance (genus Ruminiclostridium5 id.11355)	-0.00772961	0.00763681	0.322986
finn-b-HYPOTHYROIDISM	ebi-a-GCST90017059	Gut microbiota abundance (genus Ruminococcaceae UCG011 id.11368)	-0.0119856	0.0139263	0.399151
MR, Mendelian randomization; HY, hypothyroidism; SE, standard error.
