# Supplementary material for: Cross-talk between the gut microbiota and hypothyroidism: a bidirectional two-sample Mendelian randomization study
Source: Front Nutr. 2024 Mar 18;11:1286593. doi: 10.3389/fnut.2024.1286593 (PMC10982496; doi:10.3389/fnut.2024.1286593)
Supplement: Supplementary file 9 [file Table_8.xlsx]

## Sheet: Sheet1
MR-PRESSO analysis for the association between HY and gut microbiota.
Id.exposure	id.outcome	MR Analysis	Causal Estimate	SD	T	P-value	RSSobs	Remove SNP	$`MR-PRESSO results`$`Global Test`$Pvalue
finn-b-HYPOTHYROIDISM	"ebi-a-GCST90016961"	MR-PRESSO	-0.0322632	0.0233022	-1.38456	0.180071	22.6908	*	0.55
finn-b-HYPOTHYROIDISM	"ebi-a-GCST90016966"	MR-PRESSO	-0.0272703	0.0170095	-1.60324	0.123143	16.8263	*	0.78
finn-b-HYPOTHYROIDISM	"ebi-a-GCST90016975"	MR-PRESSO	0.0310217	0.0398004	0.779431	0.44403	20.7463	*	0.61
finn-b-HYPOTHYROIDISM	"ebi-a-GCST90017015"	MR-PRESSO	0.010665	0.0223698	0.47676	0.638234	16.6095	*	0.81
finn-b-HYPOTHYROIDISM	"ebi-a-GCST90017019"	MR-PRESSO	-0.0144135	0.0215942	-0.667471	0.511413	19.2913	*	0.75
finn-b-HYPOTHYROIDISM	"ebi-a-GCST90017049"	Outlier-corrected MR-PRESSO	0.00271466	0.0222334	0.122099	0.903982	36.957	1	0.16
finn-b-HYPOTHYROIDISM	"ebi-a-GCST90017059"	MR-PRESSO	-0.0707515	0.0449407	-1.57433	0.129683	27.4632	*	0.32
* : means no outliers
MR, Mendelian randomization; HY, hypothyroidism; SD, standard deviation; RSSobs, observed residual sum of squares; SNP, single nucleotide polymorphism.
